# Supplementary material for: Spatial and Temporal Dynamics of Pacific Oyster Hemolymph Microbiota across Multiple Scales
Source: Front Microbiol. 2016 Aug 31;7:1367. doi: 10.3389/fmicb.2016.01367 (PMC5006416; doi:10.3389/fmicb.2016.01367)
Supplement: Supplementary file 1 [file Table1.xlsx]

## Sheet: S1
Supplementary Table S1
Sample name	Number of cleaned reads before subsampling
100_tsh952707_CATGAGGA-TCTCGTCA	26713
100_tth_54_1406_CAGTTGAC-TCTCGTCA	14703
101_tth722707_CTAGTCGA-TCTCGTCA	16253
101_tth_8_1406_CATGAGGA-TCTCGTCA	14461
102_tsh_27_1406_CTAGTCGA-TCTCGTCA	35607
102_tth842707_GCTTGCAA-TCTCGTCA	60381
103_tsh472707_AGAGGTGT-TCTCGTCA	30447
103_tth_104_1406_GCTTGCAA-TCTCGTCA	18290
104_tth742707_GCTACGAT-TCTCGTCA	44621
104_tth_90_1406_AGAGGTGT-TCTCGTCA	32553
105_tsh_79_1406_GCTACGAT-TCTCGTCA	46335
105_tth742408_TTCCGGTT-TTGGTACG	30659
106_tth182408_GTCACTCT-TTGGTACG	29365
106_tth_28_1406_TTCCGGTT-TTGGTACG	59819
107_tsh1032408_ACCAGTTG-TTGGTACG	25497
107_tth_24_1406_GTCACTCT-TTGGTACG	75349
108_tsh1172408_AACGAACG-TTGGTACG	25794
108_tsh_115_1406_ACCAGTTG-TTGGTACG	60994
109_tth502408_GTGAACAG-TTGGTACG	27337
109_tth_34_1406_AACGAACG-TTGGTACG	63361
10_ssh1650106_GCTTGCAA-AACCGCAT	24600
10_ssh_79_1907_GCTTGCAA-AACCGCAT	37198
110_sss6222106_TTGCAAGC-TTGGTACG	29830
110_tth_20_1406_GTGAACAG-TTGGTACG	52859
111_ssh6050506_CAGTTGAC-TTGGTACG	23367
111_tsh_131_1406_TTGCAAGC-TTGGTACG	57587
112_tth902707_CATGAGGA-TTGGTACG	34867
112_tth_4_1406_CAGTTGAC-TTGGTACG	48317
113_tth582707_CTAGTCGA-TTGGTACG	23999
113_tth_44_1406_CATGAGGA-TTGGTACG	13824
114_tth482408_GCTTGCAA-TTGGTACG	28927
114_tth_84_1406_GCTTGCAA-TTGGTACG	11626
115_tsh_59_1406_GCTACGAT-TTGGTACG	32876
116_tth_40_1406_TTCCGGTT-CGTTGGAT	20979
117_tsh912408_TTCCGGTT-CGTTGGAT	23899
117_tth_52_1406_GTCACTCT-CGTTGGAT	27893
118_tsh_109_1406_ACCAGTTG-CGTTGGAT	25425
118_tth582408_GTCACTCT-CGTTGGAT	20765
119_sss8030308_ACCAGTTG-CGTTGGAT	12919
119_tth_76_1406_AACGAACG-CGTTGGAT	22689
11_ssh870106_AGAGGTGT-AACCGCAT	36355
11_ssh_43_1907_AGAGGTGT-AACCGCAT	38579
120_tth42408_AACGAACG-CGTTGGAT	15167
120_tth_50_1406_GTGAACAG-CGTTGGAT	17654
121_tsh_35_1406_TTGCAAGC-CGTTGGAT	16878
121_tts6141406_GTGAACAG-CGTTGGAT	11081
122_sss7191907_TTGCAAGC-CGTTGGAT	10229
122_tth_6_1406_CAGTTGAC-CGTTGGAT	32859
123_tsh532707_CAGTTGAC-CGTTGGAT	33684
123_tth_86_1406_GCTTGCAA-CGTTGGAT	19838
124_tsh1332707_CATGAGGA-CGTTGGAT	31590
124_tsh_81_1406_GCTACGAT-CGTTGGAT	46409
125_tsh32707_CTAGTCGA-CGTTGGAT	18391
125_tth_70_1406_TTCCGGTT-CGTTAAGC	21629
126_tsh752707_GCTTGCAA-CGTTGGAT	18894
126_tth_10_1406_GTCACTCT-CGTTAAGC	27396
127_tsh_7_1406_ACCAGTTG-CGTTAAGC	25898
127_tth322707_AGAGGTGT-CGTTGGAT	27136
128_tsh932707_GCTACGAT-CGTTGGAT	11701
128_tth_18_1406_AACGAACG-CGTTAAGC	28738
129_tth322408_TTCCGGTT-CGTTAAGC	19516
129_tth_80_1406_GTGAACAG-CGTTAAGC	21245
12_ssh330106_GCTACGAT-AACCGCAT	27099
12_ssh_135_1907_GCTACGAT-AACCGCAT	30069
130_tsh_47_1406_TTGCAAGC-CGTTAAGC	22244
130_tth722408_GTCACTCT-CGTTAAGC	22178
131_tsh352408_ACCAGTTG-CGTTAAGC	18030
131_tth_16_1406_CATGAGGA-CGTTAAGC	20531
132_tsh392408_AACGAACG-CGTTAAGC	21611
132_tsh_149_1406_CTAGTCGA-CGTTAAGC	25660
133_tsh292408_GTGAACAG-CGTTAAGC	20731
133_tth_58_1406_GCTTGCAA-CGTTAAGC	15350
134_tth442408_TTGCAAGC-CGTTAAGC	17720
134_tth_100_1406_AGAGGTGT-CGTTAAGC	13762
135_tsh112707_CAGTTGAC-CGTTAAGC	14744
135_tsh_67_1406_GCTACGAT-CGTTAAGC	19736
136_tsh252707_CATGAGGA-CGTTAAGC	16095
136_tth_12_1406_TTCCGGTT-ACAGCTCA	17596
137_tsh492707_CTAGTCGA-CGTTAAGC	27276
137_tsh_45_1406_GTCACTCT-ACAGCTCA	19242
138_tsh72408_GCTTGCAA-CGTTAAGC	24971
138_tsh_157_1406_ACCAGTTG-ACAGCTCA	18391
139_tsh672707_AGAGGTGT-CGTTAAGC	22947
139_tth_42_1406_AACGAACG-ACAGCTCA	17182
13_ssh_77_1508_TTCCGGTT-AAGGCCTT	61079
141_tsh472408_TTCCGGTT-ACAGCTCA	41260
141_tsh_91_1406_TTGCAAGC-ACAGCTCA	15496
142_tsh952408_GTCACTCT-ACAGCTCA	35886
142_tsh_15_1406_CATGAGGA-ACAGCTCA	10790
143_sss8151508_ACCAGTTG-ACAGCTCA	13965
143_tsh_43_1406_CTAGTCGA-ACAGCTCA	14238
144_tsh612408_AACGAACG-ACAGCTCA	42584
144_tth_92_1406_GCTTGCAA-ACAGCTCA	16638
145_tsh_61_1406_AGAGGTGT-ACAGCTCA	15031
145_tth562408_GTGAACAG-ACAGCTCA	36752
146_tsh_95_1406_GCTACGAT-ACAGCTCA	14388
146_tth522408_TTGCAAGC-ACAGCTCA	27103
147_tth762707_CAGTTGAC-ACAGCTCA	39476
147_tth_72_1406_TTCCGGTT-GACAAGTG	20189
148_tsh_23_1406_GTCACTCT-GACAAGTG	17749
148_tth342707_CATGAGGA-ACAGCTCA	36132
149_tsh_53_1406_ACCAGTTG-GACAAGTG	17477
149_tth182707_CTAGTCGA-ACAGCTCA	29354
14_ssh_81_1508_GTCACTCT-AAGGCCTT	44971
150_tth782707_GCTTGCAA-ACAGCTCA	35846
150_tth_66_1406_AACGAACG-GACAAGTG	20738
151_tsh_75_1406_GTGAACAG-GACAAGTG	20430
151_tth382707_AGAGGTGT-ACAGCTCA	43549
152_tsh_111_1406_TTGCAAGC-GACAAGTG	17535
152_tth362707_GCTACGAT-ACAGCTCA	32478
153_tth662408_TTCCGGTT-GACAAGTG	14931
153_tth_56_1406_CAGTTGAC-GACAAGTG	31438
154_tsh_29_1406_CATGAGGA-GACAAGTG	19156
154_tth762408_GTCACTCT-GACAAGTG	39651
155_tsh1332408_ACCAGTTG-GACAAGTG	47423
155_tsh_49_1406_CTAGTCGA-GACAAGTG	21510
156_tsh572408_AACGAACG-GACAAGTG	39745
156_tsh_87_1406_AGAGGTGT-GACAAGTG	23773
157_tsh512408_GTGAACAG-GACAAGTG	29171
157_tsh_101_1406_GCTACGAT-GACAAGTG	23406
158_tth_88_1406_TTCCGGTT-GCATTAGC	77841
159_tsh_31_1406_GTCACTCT-GCATTAGC	56496
159_tth682707_CAGTTGAC-GACAAGTG	45410
15_tsh_31_2707_ACCAGTTG-AAGGCCTT	44292
160_tsh_3_1406_ACCAGTTG-GCATTAGC	49434
160_tth302707_CATGAGGA-GACAAGTG	45989
161_tth862707_CTAGTCGA-GACAAGTG	35769
161_tth_74_1406_AACGAACG-GCATTAGC	32776
162_tsh_105_1406_GTGAACAG-GCATTAGC	53740
163_tsh_57_1406_TTGCAAGC-GCATTAGC	37536
163_tth82707_AGAGGTGT-GACAAGTG	57729
164_tth_32_1406_CAGTTGAC-GCATTAGC	41116
165_tsh792408_TTCCGGTT-GCATTAGC	11562
165_tsh_11_1406_CATGAGGA-GCATTAGC	45816
166_tth882408_GTCACTCT-GCATTAGC	24436
166_tth_62_1406_GCTTGCAA-GCATTAGC	37114
167_tsh_97_1406_AGAGGTGT-GCATTAGC	54328
167_tth902408_ACCAGTTG-GCATTAGC	20360
168_tsh1472408_GTGAACAG-GCATTAGC	6018
168_tsh_71_1406_GCTACGAT-GCATTAGC	16399
169_tth302408_TTGCAAGC-GCATTAGC	19048
169_tth_64_1406_TTCCGGTT-TGTGGACT	68779
16_tth_4_2707_AACGAACG-AAGGCCTT	44194
170_tsh_147_1406_GTCACTCT-TGTGGACT	62342
171_tsh1032707_CATGAGGA-GCATTAGC	19349
171_tsh_117_1406_ACCAGTTG-TGTGGACT	45398
172_tsh1112707_CTAGTCGA-GCATTAGC	10638
172_tth_60_1406_AACGAACG-TGTGGACT	43966
173_tsh_137_1406_GTGAACAG-TGTGGACT	41474
173_tth662707_GCTTGCAA-GCATTAGC	19686
174_tsh912707_AGAGGTGT-GCATTAGC	20958
174_tsh_93_1406_TTGCAAGC-TGTGGACT	38979
175_tsh812408_GCTACGAT-GCATTAGC	14543
175_tth_46_1406_CAGTTGAC-TGTGGACT	46486
176_tsh1112408_TTCCGGTT-TGTGGACT	11056
176_tsh_25_1406_CATGAGGA-TGTGGACT	48835
177_tth702408_GTCACTCT-TGTGGACT	15147
177_tth_82_1406_GCTTGCAA-TGTGGACT	29533
178_tsh_73_1406_AGAGGTGT-TGTGGACT	42197
179_tsh_51_1406_GCTACGAT-TGTGGACT	32851
17_tsh_51_2707_GTGAACAG-AAGGCCTT	58689
180_ssh7040407_GTGAACAG-TGTGGACT	10185
180_ssh_31_1907_GTCAAGAG-AACCGCAT	41472
181_sth_116_1907_ATGGTAGG-AACCGCAT	41357
181_tsh1372408_TTGCAAGC-TGTGGACT	19057
182_sth_10_1907_GACTTCAG-AACCGCAT	39480
183_sth_166_1907_ACGATCGT-AACCGCAT	40285
183_tsh12707_CATGAGGA-TGTGGACT	8405
184_tsh792707_CTAGTCGA-TGTGGACT	13621
185_tth1042707_GCTTGCAA-TGTGGACT	16900
186_ssh_101_0106_CGTACGTA-AACCGCAT	120344
186_tsh272707_GCTACGAT-TGTGGACT	16550
187_ssh_117_0106_ACGTGATC-AACCGCAT	27133
187_sth100407_GTCAAGAG-AACCGCAT	26555
188_ssh1130407_ATGGTAGG-AACCGCAT	32109
189_ssh290407_GACTTCAG-AACCGCAT	16809
18_tsh_101_2707_TTGCAAGC-AAGGCCTT	38460
190_ssh1310407_ACGATCGT-AACCGCAT	21320
190_sth_146_0106_CTCTTCTC-AACCGCAT	17633
191_sth420407_GGCCATAT-AACCGCAT	42459
191_sth_162_0106_TGTCCAGA-AACCGCAT	34281
192_ssh_129_1907_GTCAAGAG-AAGGCCTT	65183
192_sth1540407_CCATCGAA-AACCGCAT	22494
193_ssh_15_1907_ATGGTAGG-AAGGCCTT	59986
193_sth620407_CGTACGTA-AACCGCAT	18622
194_ssh770407_ACGTGATC-AACCGCAT	19043
194_ssh_9_1907_GACTTCAG-AAGGCCTT	19248
195_ssh810407_TCTGTCAC-AACCGCAT	19968
196_ssh12106_GACACTCA-AACCGCAT	22449
197_ssh952106_CTCTTCTC-AACCGCAT	22176
198_ssh150407_ATGGTAGG-AAGGCCTT	21405
199_ssh1290407_GACTTCAG-AAGGCCTT	34614
199_ssh_119_0106_ACGTGATC-AAGGCCTT	50246
19_tsh_81_2707_CAGTTGAC-AAGGCCTT	42210
1_sth_72_1508_TTCCGGTT-AACCGCAT	42964
200_ssh350407_ACGATCGT-AAGGCCTT	18573
201_ssh1410407_GGCCATAT-AAGGCCTT	20055
202_sth600407_CCATCGAA-AAGGCCTT	19217
203_ssh1610407_CGTACGTA-AAGGCCTT	29328
204_ssh_29_1907_GTCAAGAG-AGAGTGTG	16749
204_sth780407_ACGTGATC-AAGGCCTT	20359
205_ssh850407_TCTGTCAC-AAGGCCTT	18735
205_ssh_113_1907_ATGGTAGG-AGAGTGTG	27431
206_ssh_101_1907_GACTTCAG-AGAGTGTG	21998
206_sth22106_GACACTCA-AAGGCCTT	20094
207_sth962106_CTCTTCTC-AAGGCCTT	15037
207_sth_66_1907_ACGATCGT-AGAGTGTG	15500
208_sth1100407_GTCAAGAG-AGAGTGTG	40640
209_sth1160407_ATGGTAGG-AGAGTGTG	39542
20_sth_96_1907_CATGAGGA-AAGGCCTT	43298
210_ssh310407_GACTTCAG-AGAGTGTG	26525
211_ssh_121_0106_ACGTGATC-AGAGTGTG	12272
211_sth360407_ACGATCGT-AGAGTGTG	38416
212_ssh_153_0106_TCTGTCAC-AGAGTGTG	12874
212_sth1420407_GGCCATAT-AGAGTGTG	61963
213_ssh550407_CCATCGAA-AGAGTGTG	42089
213_sth_102_0106_GACACTCA-AGAGTGTG	17748
214_sth1620407_CGTACGTA-AGAGTGTG	31276
215_ssh1770407_ACGTGATC-AGAGTGTG	34346
215_sth_166_0106_TGTCCAGA-AGAGTGTG	17443
216_sth860407_TCTGTCAC-AGAGTGTG	25519
216_sth_122_1907_GTCAAGAG-CACAAGTC	17188
217_ssh1012106_GACACTCA-AGAGTGTG	37155
217_ssh_13_1907_ATGGTAGG-CACAAGTC	60172
218_ssh1952106_CTCTTCTC-AGAGTGTG	40808
218_sth_2_1907_GACTTCAG-CACAAGTC	16165
219_ssh110407_GTCAAGAG-CACAAGTC	60815
219_ssh_65_1907_ACGATCGT-CACAAGTC	20504
21_sth_88_1907_CTAGTCGA-AAGGCCTT	55967
220_sth1220407_ATGGTAGG-CACAAGTC	27469
221_sth320407_GACTTCAG-CACAAGTC	43253
222_ssh410407_ACGATCGT-CACAAGTC	38081
223_ssh430407_GGCCATAT-CACAAGTC	49854
224_ssh650407_CGTACGTA-CACAAGTC	28892
224_ssh_155_0106_TCTGTCAC-CACAAGTC	17678
225_sth1780407_ACGTGATC-CACAAGTC	37842
226_ssh1850407_TCTGTCAC-CACAAGTC	38014
227_ssh112106_GACACTCA-CACAAGTC	46347
228_ssh432106_CTCTTCTC-CACAAGTC	36145
228_sth_20_1907_GTCAAGAG-CGTTCCTA	41024
229_ssh1852106_TGTCCAGA-CACAAGTC	46703
229_ssh_111_1907_ATGGTAGG-CGTTCCTA	54926
22_sth1720106_GCTTGCAA-AAGGCCTT	8664
22_sth_178_1907_GCTTGCAA-AAGGCCTT	31333
230_ssh_1_1907_GACTTCAG-CGTTCCTA	76584
230_sth120407_GTCAAGAG-CGTTCCTA	21200
231_ssh1170407_ATGGTAGG-CGTTCCTA	17904
231_ssh_161_1907_ACGATCGT-CGTTCCTA	59686
232_sth1340407_GACTTCAG-CGTTCCTA	17602
233_sth1360407_ACGATCGT-CGTTCCTA	40292
234_ssh_109_0106_CGTACGTA-CGTTCCTA	45974
234_sth440407_GGCCATAT-CGTTCCTA	19501
235_sth1560407_CCATCGAA-CGTTCCTA	22714
236_ssh1650407_CGTACGTA-CGTTCCTA	19387
237_ssh790407_ACGTGATC-CGTTCCTA	16864
238_ssh870407_TCTGTCAC-CGTTCCTA	14518
239_sth122106_GACACTCA-CGTTCCTA	28308
23_ssh1430106_AGAGGTGT-AAGGCCTT	37925
23_sth_142_1907_AGAGGTGT-AAGGCCTT	43539
240_ssh892106_CTCTTCTC-CGTTCCTA	23147
240_ssh_19_1907_GTCAAGAG-GCTTGGAT	39285
241_ssh872106_TGTCCAGA-CGTTCCTA	32394
241_sth_12_1907_ATGGTAGG-GCTTGGAT	37740
242_ssh1110407_GTCAAGAG-GCTTGGAT	21458
242_ssh_59_1907_GACTTCAG-GCTTGGAT	20916
243_ssh190407_ATGGTAGG-GCTTGGAT	14089
243_ssh_61_1907_ACGATCGT-GCTTGGAT	17851
244_sth1320407_GACTTCAG-GCTTGGAT	14132
245_ssh390407_ACGATCGT-GCTTGGAT	19917
246_ssh590407_CCATCGAA-GCTTGGAT	17476
246_ssh_111_0106_CGTACGTA-GCTTGGAT	55915
247_ssh1710407_CGTACGTA-GCTTGGAT	17173
248_ssh_159_0106_TCTGTCAC-GCTTGGAT	61042
248_sth800407_ACGTGATC-GCTTGGAT	23598
249_sth880407_TCTGTCAC-GCTTGGAT	14593
24_sth_36_1907_GCTACGAT-AAGGCCTT	45856
250_ssh1112106_GACACTCA-GCTTGGAT	16241
250_sth_156_0106_CTCTTCTC-GCTTGGAT	41143
251_sth902106_CTCTTCTC-GCTTGGAT	17962
252_ssh_11_1907_ATGGTAGG-GTCAACAC	34741
252_sth882106_TGTCCAGA-GCTTGGAT	16840
253_ssh130407_GTCAAGAG-GTCAACAC	35624
253_sth_156_1907_GACTTCAG-GTCAACAC	29649
254_ssh_159_1907_ACGATCGT-GTCAACAC	27060
254_sth200407_ATGGTAGG-GTCAACAC	30852
255_ssh330407_GACTTCAG-GTCAACAC	28347
256_sth400407_ACGATCGT-GTCAACAC	26683
257_ssh_113_0106_CGTACGTA-GTCAACAC	26997
257_sth1460407_GGCCATAT-GTCAACAC	23698
258_ssh710407_CCATCGAA-GTCAACAC	19117
259_ssh1590407_CGTACGTA-GTCAACAC	32785
259_ssh_161_0106_TCTGTCAC-GTCAACAC	22998
25_sth_78_1508_TTCCGGTT-AGAGTGTG	61161
260_ssh1790407_ACGTGATC-GTCAACAC	23270
261_ssh1870407_TCTGTCAC-GTCAACAC	27235
262_ssh172106_GACACTCA-GTCAACAC	19061
263_ssh1892106_CTCTTCTC-GTCAACAC	24968
263_ssh_153_1907_GTCAAGAG-GTCACTGA	21021
264_ssh_55_1907_ATGGTAGG-GTCACTGA	21573
264_sth140407_GTCAAGAG-GTCACTGA	44409
265_ssh170407_ATGGTAGG-GTCACTGA	36287
265_ssh_155_1907_GACTTCAG-GTCACTGA	13747
266_ssh1330407_GACTTCAG-GTCACTGA	43373
266_sth_60_1907_ACGATCGT-GTCACTGA	36903
267_ssh1350407_ACGATCGT-GTCACTGA	36258
268_ssh530407_GGCCATAT-GTCACTGA	27345
269_ssh_115_0106_CGTACGTA-GTCACTGA	30867
269_sth720407_CCATCGAA-GTCACTGA	29444
26_ssh_185_1508_GTCACTCT-AGAGTGTG	49931
270_ssh_131_0106_ACGTGATC-GTCACTGA	25272
271_sth1800407_ACGTGATC-GTCACTGA	24665
272_sth1880407_TCTGTCAC-GTCACTGA	33587
272_sth_112_0106_GACACTCA-GTCACTGA	25930
273_ssh1172106_GACACTCA-GTCACTGA	20640
273_sth_160_0106_CTCTTCTC-GTCACTGA	31216
274_sth1902106_CTCTTCTC-GTCACTGA	32317
279_sth_62_0106_GGCCATAT-TCTCGTCA	20616
27_tth_50_2707_ACCAGTTG-AGAGTGTG	54258
281_ssh_29_0106_CGTACGTA-TCTCGTCA	21825
282_ssh_133_0106_ACGTGATC-TCTCGTCA	20569
286_ssh210106_CTCTTCTC-TCTCGTCA	16510
287_sth460106_TGTCCAGA-TCTCGTCA	34118
28_tth_64_2707_AACGAACG-AGAGTGTG	35263
292_ssh_71_0106_CCATCGAA-TTGGTACG	54186
293_sth_30_0106_CGTACGTA-TTGGTACG	60779
294_ssh_135_0106_ACGTGATC-TTGGTACG	40400
296_sth1960106_TCTGTCAC-TTGGTACG	21429
298_sth220106_CTCTTCTC-TTGGTACG	26677
29_tsh_9_2707_GTGAACAG-AGAGTGTG	47017
2_sth_180_1508_GTCACTCT-AACCGCAT	56657
304_sth_72_0106_CCATCGAA-CGTTGGAT	15260
305_ssh_31_0106_CGTACGTA-CGTTGGAT	20391
306_ssh_179_0106_ACGTGATC-CGTTGGAT	21327
30_tsh_105_2707_TTGCAAGC-AGAGTGTG	40863
314_ssh_65_0106_GGCCATAT-CGTTAAGC	72716
316_sth_32_0106_CGTACGTA-CGTTAAGC	99571
317_ssh_139_0106_ACGTGATC-CGTTAAGC	78106
31_tth_54_2707_CAGTTGAC-AGAGTGTG	47903
326_sth_66_0106_GGCCATAT-ACAGCTCA	28322
327_ssh_61_0106_CCATCGAA-ACAGCTCA	35000
328_sth_14_0106_CGTACGTA-ACAGCTCA	36628
329_ssh_141_0106_ACGTGATC-ACAGCTCA	31940
331_sth540106_TCTGTCAC-ACAGCTCA	34323
332_ssh90106_GACACTCA-ACAGCTCA	21988
334_ssh810106_TGTCCAGA-ACAGCTCA	19719
33_ssh1710106_GCTTGCAA-AGAGTGTG	30911
33_ssh_87_1907_CTAGTCGA-AGAGTGTG	45497
340_ssh_35_0106_CGTACGTA-GACAAGTG	40940
341_ssh_181_0106_ACGTGATC-GACAAGTG	30681
343_ssh550106_TCTGTCAC-GACAAGTG	23254
344_sth100106_GACACTCA-GACAAGTG	24669
34_ssh_177_1907_GCTTGCAA-AGAGTGTG	42037
34_sth1100106_AGAGGTGT-AGAGTGTG	34381
352_sth_36_0106_CGTACGTA-GCATTAGC	27964
353_ssh_145_0106_ACGTGATC-GCATTAGC	26576
355_ssh110106_GACACTCA-GCATTAGC	40527
356_sth600106_CTCTTCTC-GCATTAGC	29460
35_ssh_141_1907_AGAGGTGT-AGAGTGTG	46799
35_sth1220106_GCTACGAT-AGAGTGTG	22187
363_ssh_77_0106_CCATCGAA-TGTGGACT	27905
364_ssh_15_0106_CGTACGTA-TGTGGACT	34413
365_ssh_185_0106_ACGTGATC-TGTGGACT	29090
367_sth120106_GACACTCA-TGTGGACT	37503
369_ssh530106_TGTCCAGA-TGTGGACT	36061
36_ssh_35_1907_GCTACGAT-AGAGTGTG	30980
37_ssh_177_1508_TTCCGGTT-CACAAGTC	33593
38_ssh_87_1508_GTCACTCT-CACAAGTC	52050
39_tsh_59_2707_ACCAGTTG-CACAAGTC	39593
3_tsh_15_2707_ACCAGTTG-AACCGCAT	38938
40_tsh_61_2707_AACGAACG-CACAAGTC	41067
41_tth_102_2707_GTGAACAG-CACAAGTC	39214
42_tth_28_2707_TTGCAAGC-CACAAGTC	43548
43_tth_70_2707_CAGTTGAC-CACAAGTC	52900
44_ssh_191_1907_CATGAGGA-CACAAGTC	58954
45_ssh_185_1907_CTAGTCGA-CACAAGTC	55242
45_sth820106_GCTTGCAA-CACAAGTC	16798
46_sth1540106_AGAGGTGT-CACAAGTC	22951
46_sth_78_1907_GCTTGCAA-CACAAGTC	37411
47_sth_42_1907_AGAGGTGT-CACAAGTC	28732
48_ssh_133_1907_GCTACGAT-CACAAGTC	42503
49_sth_178_1508_TTCCGGTT-CGTTCCTA	28941
4_tsh_117_2707_AACGAACG-AACCGCAT	32269
50_tsh_137_2707_ACCAGTTG-CGTTCCTA	29047
51_tsh_57_2707_AACGAACG-CGTTCCTA	21930
52_tth_10_2707_GTGAACAG-CGTTCCTA	27187
53_tsh_33_2707_TTGCAAGC-CGTTCCTA	20472
54_tsh_39_2707_CAGTTGAC-CGTTCCTA	26272
55_sth_92_1907_CATGAGGA-CGTTCCTA	26686
56_ssh_81_1907_CTAGTCGA-CGTTCCTA	36138
57_ssh_77_1907_GCTTGCAA-CGTTCCTA	24110
58_ssh_41_1907_AGAGGTGT-CGTTCCTA	18182
59_ssh910106_GCTACGAT-CGTTCCTA	29235
59_ssh_33_1907_GCTACGAT-CGTTCCTA	22055
5_tth_42_2707_GTGAACAG-AACCGCAT	162171
61_ssh_91_1508_GTCACTCT-GCTTGGAT	27394
63_tth_26_2707_AACGAACG-GCTTGGAT	24855
64_tsh_71_2707_GTGAACAG-GCTTGGAT	27725
65_tsh_7_2707_TTGCAAGC-GCTTGGAT	27070
66_tth_56_2707_CAGTTGAC-GCTTGGAT	30114
67_ssh_91_1907_CATGAGGA-GCTTGGAT	24893
68_sth_180_1907_CTAGTCGA-GCTTGGAT	35675
69_ssh_39_1907_AGAGGTGT-GCTTGGAT	19720
6_tth_52_2707_TTGCAAGC-AACCGCAT	49007
70_sth_132_1907_GCTACGAT-GCTTGGAT	20341
71_sth_80_1508_TTCCGGTT-GTCAACAC	48889
72_sth_92_1508_GTCACTCT-GTCAACAC	48334
73_tth_40_2707_ACCAGTTG-GTCAACAC	42397
74_tsh_87_2707_AACGAACG-GTCAACAC	40844
75_tsh_35_2707_GTGAACAG-GTCAACAC	40147
76_tth_6_2707_TTGCAAGC-GTCAACAC	38051
78_sth_190_1907_CATGAGGA-GTCAACAC	55344
79_ssh_179_1907_CTAGTCGA-GTCAACAC	43095
7_tth_48_2707_CAGTTGAC-AACCGCAT	47088
80_ssh1290106_AGAGGTGT-GTCAACAC	20301
80_sth_72_1907_GCTTGCAA-GTCAACAC	42328
81_sth_136_1907_AGAGGTGT-GTCAACAC	37335
82_ssh_131_1907_GCTACGAT-GTCAACAC	46291
83_ssh_179_1508_TTCCGGTT-GTCACTGA	48424
84_ssh_95_1508_GTCACTCT-GTCACTGA	44020
85_tsh_97_2707_ACCAGTTG-GTCACTGA	41645
86_tth_92_2707_AACGAACG-GTCACTGA	43935
87_tth_44_2707_GTGAACAG-GTCACTGA	37930
88_tth_24_2707_TTGCAAGC-GTCACTGA	52650
89_sth_44_1907_CAGTTGAC-GTCACTGA	33696
8_ssh_195_1907_CATGAGGA-AACCGCAT	134483
90_sth_188_1907_CATGAGGA-GTCACTGA	44122
91_sth_80_1907_CTAGTCGA-GTCACTGA	36260
92_ssh_71_1907_GCTTGCAA-GTCACTGA	31510
93_sth_46_1907_AGAGGTGT-GTCACTGA	63535
93_tsh272408_TTCCGGTT-TCTCGTCA	44994
94_sth_146_1907_GCTACGAT-GTCACTGA	49954
94_tth862408_GTCACTCT-TCTCGTCA	26314
95_tsh12408_ACCAGTTG-TCTCGTCA	37988
95_tth_26_1406_TTCCGGTT-TCTCGTCA	65499
96_tsh972408_AACGAACG-TCTCGTCA	23059
96_tth_38_1406_GTCACTCT-TCTCGTCA	90427
97_tsh872408_GTGAACAG-TCTCGTCA	19394
97_tsh_133_1406_ACCAGTTG-TCTCGTCA	60067
98_tth102408_TTGCAAGC-TCTCGTCA	26289
99_tsh_9_1406_TTGCAAGC-TCTCGTCA	47973
99_tth882707_CAGTTGAC-TCTCGTCA	38165
9_ssh_187_1907_CTAGTCGA-AACCGCAT	42720
ssh_101_0308_AGAGGTGT-GCATTAGC	22286
ssh_101_0407_ACCAGTTG-GCATTAGC	37400
ssh_101_1508_TCTGTCAC-AACCGCAT	42951
ssh_109_0308_AGAGGTGT-CGTTAAGC	23912
ssh_113_0308_AGAGGTGT-TCTCGTCA	39714
ssh_113_1508_TCTGTCAC-CACAAGTC	30436
ssh_113_2106_ATGGTAGG-AACCGCAT	36292
ssh_117_0308_CTAGTCGA-GACAAGTG	28378
ssh_129_0308_CTAGTCGA-TCTCGTCA	55107
ssh_129_1508_GACACTCA-AACCGCAT	32457
ssh_129_2106_GACTTCAG-AGAGTGTG	23967
ssh_131_0308_CATGAGGA-GCATTAGC	25905
ssh_131_2106_GACTTCAG-GCTTGGAT	60595
ssh_133_0308_CATGAGGA-GACAAGTG	31491
ssh_133_1508_GACACTCA-AAGGCCTT	26437
ssh_135_1508_GACACTCA-CGTTCCTA	56342
ssh_135_2106_CCATCGAA-AGAGTGTG	26806
ssh_139_2106_ACGATCGT-AAGGCCTT	119963
ssh_13_2106_ACGTGATC-CACAAGTC	18814
ssh_141_0308_CAGTTGAC-GACAAGTG	33020
ssh_141_2106_ACGATCGT-GCTTGGAT	52254
ssh_143_2106_CGTACGTA-AAGGCCTT	29334
ssh_145_2106_GGCCATAT-AACCGCAT	39752
ssh_155_2106_GGCCATAT-GTCAACAC	28422
ssh_159_0308_TTGCAAGC-CGTTGGAT	28232
ssh_159_1508_TGTCCAGA-AAGGCCTT	19595
ssh_159_2106_CGTACGTA-CGTTCCTA	54127
ssh_15_2106_ATGGTAGG-AAGGCCTT	16685
ssh_161_0308_TTGCAAGC-TTGGTACG	41040
ssh_161_1508_TGTCCAGA-AGAGTGTG	21187
ssh_161_2106_GTCAAGAG-AACCGCAT	33419
ssh_165_0308_GTGAACAG-GCATTAGC	22080
ssh_165_1508_TGTCCAGA-GCTTGGAT	48995
ssh_171_0308_GTGAACAG-CGTTGGAT	18064
ssh_177_0308_AACGAACG-TGTGGACT	14324
ssh_177_2106_GTCAAGAG-CACAAGTC	22183
ssh_179_0308_AACGAACG-CGTTAAGC	20812
ssh_179_2106_CCATCGAA-GTCAACAC	13815
ssh_17_0308_CTAGTCGA-GCATTAGC	35922
ssh_17_1508_TCTGTCAC-CGTTCCTA	39115
ssh_185_0308_AACGAACG-TCTCGTCA	44267
ssh_189_0407_GCTACGAT-CGTTGGAT	32567
ssh_191_0308_GCTTGCAA-CGTTAAGC	33586
ssh_191_0407_GCTACGAT-GCATTAGC	22997
ssh_191_2106_GTCAAGAG-GTCACTGA	38889
ssh_195_0407_ACCAGTTG-CGTTGGAT	18545
ssh_195_1508_ACGTGATC-GTCAACAC	23390
ssh_19_0308_CTAGTCGA-ACAGCTCA	54693
ssh_19_2106_ATGGTAGG-CGTTCCTA	36053
ssh_1_0407_ACCAGTTG-ACAGCTCA	20643
ssh_21_2106_ATGGTAGG-GTCAACAC	16664
ssh_29_0308_CTAGTCGA-TTGGTACG	40041
ssh_29_1508_TCTGTCAC-GTCACTGA	34073
ssh_29_2106_GACTTCAG-AACCGCAT	35258
ssh_31_2106_GACTTCAG-CACAAGTC	15535
ssh_35_0308_CATGAGGA-ACAGCTCA	65724
ssh_35_1508_GACACTCA-AGAGTGTG	33118
ssh_35_2106_CCATCGAA-AACCGCAT	36836
ssh_39_0308_CATGAGGA-TCTCGTCA	16666
ssh_39_1508_GACACTCA-GTCAACAC	34162
ssh_39_2106_GACTTCAG-GTCACTGA	30837
ssh_41_0308_CAGTTGAC-TGTGGACT	14845
ssh_41_1508_GACACTCA-GTCACTGA	22681
ssh_41_2106_ACGATCGT-CACAAGTC	29772
ssh_43_1508_CTCTTCTC-AAGGCCTT	37355
ssh_53_0308_TTGCAAGC-TGTGGACT	16790
ssh_53_1508_CTCTTCTC-CGTTCCTA	54594
ssh_53_2106_GGCCATAT-AGAGTGTG	30882
ssh_55_0308_TTGCAAGC-GCATTAGC	34056
ssh_55_1508_CTCTTCTC-GCTTGGAT	40515
ssh_55_2106_GGCCATAT-GCTTGGAT	54111
ssh_59_0308_TTGCAAGC-ACAGCTCA	44846
ssh_59_2106_CGTACGTA-AGAGTGTG	29464
ssh_61_2106_CGTACGTA-GCTTGGAT	49317
ssh_65_0308_TTGCAAGC-TCTCGTCA	57061
ssh_65_1508_TGTCCAGA-CACAAGTC	33374
ssh_71_0308_GTGAACAG-ACAGCTCA	20038
ssh_77_0308_GTGAACAG-TTGGTACG	34861
ssh_77_2106_GTCAAGAG-AAGGCCTT	32199
ssh_79_0308_AACGAACG-GACAAGTG	41034
ssh_79_2106_CCATCGAA-CGTTCCTA	22258
ssh_81_0308_AACGAACG-TTGGTACG	40462
ssh_85_0106_TGTCCAGA-TTGGTACG	8079
ssh_87_0308_GCTTGCAA-TGTGGACT	26193
ssh_89_0106_TGTCCAGA-ACAGCTCA	26895
ssh_89_0407_GCTACGAT-TCTCGTCA	20988
ssh_91_0308_GCTTGCAA-GACAAGTG	24266
ssh_91_0407_GCTACGAT-ACAGCTCA	56897
ssh_91_2106_GTCAAGAG-GCTTGGAT	42856
ssh_95_0308_GCTTGCAA-CGTTGGAT	1314
ssh_95_0407_GCTACGAT-TGTGGACT	16665
ssh_9_0308_AGAGGTGT-GACAAGTG	32537
ssh_9_0407_ACCAGTTG-TGTGGACT	13576
ssh_9_1508_TCTGTCAC-AAGGCCTT	19501
ssh_9_2106_CGTACGTA-GTCACTGA	24390
sth_10_0308_AGAGGTGT-ACAGCTCA	41769
sth_10_1508_TCTGTCAC-AGAGTGTG	33795
sth_10_2106_ACGTGATC-AACCGCAT	29194
sth_110_2106_ACGTGATC-AGAGTGTG	37158
sth_116_0308_CTAGTCGA-TGTGGACT	21195
sth_116_2106_ATGGTAGG-CACAAGTC	28701
sth_122_0308_CTAGTCGA-CGTTGGAT	27070
sth_122_1508_TCTGTCAC-GTCAACAC	28975
sth_12_0308_AGAGGTGT-CGTTGGAT	25215
sth_132_0106_TCTGTCAC-CGTTAAGC	29196
sth_132_2106_GACTTCAG-GTCAACAC	31524
sth_136_0308_CATGAGGA-TTGGTACG	47065
sth_136_2106_CCATCGAA-CACAAGTC	31509
sth_142_0308_CAGTTGAC-ACAGCTCA	32655
sth_142_2106_ACGATCGT-GTCAACAC	34957
sth_144_0106_GACACTCA-TCTCGTCA	11473
sth_146_0308_CAGTTGAC-TCTCGTCA	17023
sth_146_1508_CTCTTCTC-CACAAGTC	32200
sth_146_2106_GGCCATAT-AAGGCCTT	30183
sth_14_2106_ACGTGATC-CGTTCCTA	42357
sth_154_2106_GGCCATAT-CGTTCCTA	44152
sth_156_0308_TTGCAAGC-GACAAGTG	17811
sth_156_1508_CTCTTCTC-GTCAACAC	34190
sth_156_2106_GGCCATAT-GTCACTGA	33824
sth_166_0308_GTGAACAG-GACAAGTG	26580
sth_166_0407_AGAGGTGT-TGTGGACT	14937
sth_166_1508_TGTCCAGA-GTCAACAC	39076
sth_178_0106_TCTGTCAC-TCTCGTCA	16223
sth_178_0308_AACGAACG-GCATTAGC	22871
sth_178_2106_GTCAAGAG-CGTTCCTA	57941
sth_180_0106_TCTGTCAC-TTGGTACG	7918
sth_180_0308_AACGAACG-CGTTGGAT	17945
sth_180_2106_CCATCGAA-GTCACTGA	27836
sth_182_0106_TCTGTCAC-CGTTGGAT	30300
sth_186_0106_TCTGTCAC-ACAGCTCA	20353
sth_188_0106_TCTGTCAC-GACAAGTG	38238
sth_190_0106_TCTGTCAC-GCATTAGC	16849
sth_190_0407_GCTACGAT-CGTTAAGC	41627
sth_192_0106_TCTGTCAC-TGTGGACT	15466
sth_20_0308_CTAGTCGA-CGTTAAGC	19826
sth_20_1508_TCTGTCAC-GCTTGGAT	30152
sth_20_2106_ATGGTAGG-GCTTGGAT	47602
sth_22_2106_ATGGTAGG-GTCACTGA	40387
sth_2_0407_ACCAGTTG-GACAAGTG	55043
sth_30_2106_GACTTCAG-AAGGCCTT	44169
sth_32_0308_CATGAGGA-TGTGGACT	15053
sth_32_2106_GACTTCAG-CGTTCCTA	37948
sth_36_0308_CATGAGGA-CGTTAAGC	30317
sth_36_1508_GACACTCA-CACAAGTC	28579
sth_36_2106_CCATCGAA-AAGGCCTT	37143
sth_40_2106_ACGATCGT-AACCGCAT	38573
sth_42_0308_CAGTTGAC-GCATTAGC	26723
sth_42_1508_CTCTTCTC-AACCGCAT	42891
sth_42_2106_ACGATCGT-CGTTCCTA	47546
sth_44_0308_CAGTTGAC-CGTTGGAT	18622
sth_44_1508_CTCTTCTC-AGAGTGTG	38264
sth_44_2106_CGTACGTA-AACCGCAT	30218
sth_46_0308_CAGTTGAC-TTGGTACG	31030
sth_46_2106_ACGATCGT-GTCACTGA	43673
sth_54_2106_GGCCATAT-CACAAGTC	26399
sth_60_0308_TTGCAAGC-CGTTAAGC	15708
sth_60_1508_TGTCCAGA-AACCGCAT	51370
sth_60_2106_CGTACGTA-CACAAGTC	17835
sth_62_2106_CGTACGTA-GTCAACAC	21138
sth_66_0308_GTGAACAG-TGTGGACT	29365
sth_66_1508_TGTCCAGA-CGTTCCTA	50873
sth_72_0308_GTGAACAG-CGTTAAGC	23699
sth_78_0308_GTGAACAG-TCTCGTCA	45969
sth_78_2106_GTCAAGAG-AGAGTGTG	22313
sth_80_0308_AACGAACG-ACAGCTCA	42938
sth_80_2106_CCATCGAA-GCTTGGAT	43298
sth_86_0106_TGTCCAGA-CGTTGGAT	46218
sth_88_0106_TGTCCAGA-CGTTAAGC	44412
sth_88_0308_GCTTGCAA-GCATTAGC	14523
sth_90_0106_TGTCCAGA-GACAAGTG	24212
sth_90_0407_GCTACGAT-TTGGTACG	49184
sth_92_0308_GCTTGCAA-ACAGCTCA	26144
sth_92_0407_GCTACGAT-GACAAGTG	32880
sth_92_2106_GTCAAGAG-GTCAACAC	24776
sth_96_0308_GCTTGCAA-TTGGTACG	26161
sth_96_0407_ACCAGTTG-CGTTAAGC	20540
sth_96_1508_ACGTGATC-GCTTGGAT	34629
tsh_101_2906_CATGAGGA-CGTTCCTA	29681
tsh_103_2906_TTCCGGTT-TTGGTACG	50950
tsh_105_2906_CATGAGGA-GCTTGGAT	28724
tsh_109_2906_CAGTTGAC-AAGGCCTT	38807
tsh_111_2906_ACCAGTTG-CACAAGTC	26183
tsh_115_2906_GCTTGCAA-AAGGCCTT	222543
tsh_117_2906_TTGCAAGC-AAGGCCTT	46294
tsh_11_2906_GTCACTCT-ACAGCTCA	56555
tsh_131_2906_AACGAACG-AAGGCCTT	48936
tsh_133_2906_TTCCGGTT-GACAAGTG	60169
tsh_137_2906_GTGAACAG-GCTTGGAT	31973
tsh_147_2906_AACGAACG-GCTTGGAT	46182
tsh_149_2906_AGAGGTGT-AACCGCAT	19045
tsh_157_2906_CTAGTCGA-GCTTGGAT	94995
tsh_15_2906_GTGAACAG-AACCGCAT	37450
tsh_1_2906_TTCCGGTT-TCTCGTCA	39449
tsh_21_2906_GCTTGCAA-CACAAGTC	25011
tsh_23_2906_AGAGGTGT-GCTTGGAT	62489
tsh_25_2906_TTCCGGTT-ACAGCTCA	53422
tsh_27_2906_GCTTGCAA-AACCGCAT	45200
tsh_29_2707_ACGTGATC-GTCACTGA	22746
tsh_29_2906_CTAGTCGA-CGTTCCTA	63671
tsh_31_2906_GTGAACAG-AAGGCCTT	37393
tsh_33_2906_CTAGTCGA-AACCGCAT	39560
tsh_35_2906_CATGAGGA-AAGGCCTT	38836
tsh_39_2906_AACGAACG-CGTTCCTA	32047
tsh_3_2906_ACCAGTTG-GTCACTGA	15711
tsh_43_2906_GCTACGAT-AACCGCAT	28056
tsh_45_2906_GTCACTCT-TTGGTACG	30772
tsh_47_2906_GCTACGAT-AAGGCCTT	45545
tsh_49_2906_ACCAGTTG-GTCAACAC	18710
tsh_51_2906_CAGTTGAC-CGTTCCTA	30845
tsh_53_2906_GTCACTCT-GACAAGTG	39268
tsh_57_2906_TTGCAAGC-GCTTGGAT	25485
tsh_59_2906_GTGAACAG-CGTTCCTA	30991
tsh_61_2906_TTGCAAGC-CGTTCCTA	23722
tsh_67_2906_AGAGGTGT-CGTTCCTA	30128
tsh_71_2906_CATGAGGA-AACCGCAT	49745
tsh_73_2906_GCTACGAT-CGTTCCTA	27190
tsh_75_2906_GCTACGAT-GCTTGGAT	52421
tsh_79_2906_ACCAGTTG-AGAGTGTG	21885
tsh_7_2906_CTAGTCGA-AAGGCCTT	49527
tsh_81_2906_AACGAACG-AACCGCAT	35996
tsh_91_2906_AGAGGTGT-AAGGCCTT	56111
tsh_93_2906_GCTTGCAA-CGTTCCTA	104486
tsh_95_2906_GTCACTCT-TCTCGTCA	42001
tsh_97_2906_TTGCAAGC-AACCGCAT	32065
tsh_9_2906_CAGTTGAC-GCTTGGAT	36283
tth_102_2906_CAGTTGAC-GTCAACAC	21183
tth_104_2906_GCTACGAT-AGAGTGTG	15853
tth_10_2906_CAGTTGAC-GTCACTGA	17638
tth_12_2906_CTAGTCGA-GTCACTGA	22265
tth_16_2906_GCTTGCAA-AGAGTGTG	23170
tth_18_2906_ACCAGTTG-GCTTGGAT	18085
tth_20_2906_AGAGGTGT-CACAAGTC	42448
tth_22_2906_GTCACTCT-GCATTAGC	25975
tth_24_2906_CTAGTCGA-CACAAGTC	15855
tth_26_2906_TTGCAAGC-GTCACTGA	40732
tth_28_2906_CATGAGGA-GTCACTGA	19956
tth_30_2906_TTCCGGTT-CGTTGGAT	20566
tth_32_2906_AGAGGTGT-GTCAACAC	17320
tth_34_2906_TTCCGGTT-CGTTAAGC	17470
tth_38_2906_AACGAACG-GTCACTGA	21262
tth_40_2906_GTGAACAG-GTCACTGA	17727
tth_42_2906_CAGTTGAC-CACAAGTC	30196
tth_44_2906_CATGAGGA-AGAGTGTG	16599
tth_46_2906_GCTTGCAA-GTCAACAC	137718
tth_48_2906_CTAGTCGA-GTCAACAC	16578
tth_4_2906_TTGCAAGC-AGAGTGTG	19665
tth_52_2906_CATGAGGA-CACAAGTC	23243
tth_54_2906_AACGAACG-AGAGTGTG	20521
tth_56_2906_AACGAACG-GTCAACAC	22367
tth_58_2906_ACCAGTTG-TCTCGTCA	33874
tth_60_2906_AGAGGTGT-GTCACTGA	19448
tth_62_2906_GTGAACAG-AGAGTGTG	22278
tth_64_2906_TTGCAAGC-CACAAGTC	19885
tth_66_2906_GCTACGAT-CACAAGTC	42885
tth_68_2906_GTCACTCT-CGTTGGAT	20776
tth_6_2906_CTAGTCGA-AGAGTGTG	27332
tth_70_2906_AACGAACG-CACAAGTC	27400
tth_72_2906_ACCAGTTG-TTGGTACG	25044
tth_74_2906_GCTTGCAA-GTCACTGA	95921
tth_76_2906_GTCACTCT-CGTTAAGC	23837
tth_78_2906_GTGAACAG-GTCAACAC	22411
tth_82_2906_GCTACGAT-GTCAACAC	20897
tth_84_2906_GCTACGAT-GTCACTGA	25601
tth_86_2906_ACCAGTTG-CGTTCCTA	37721
tth_88_2906_GTCACTCT-TGTGGACT	22413
tth_8_2906_AGAGGTGT-AGAGTGTG	21474
tth_90_2906_TTCCGGTT-GCATTAGC	19312
tth_92_2906_CAGTTGAC-AGAGTGTG	23748
tts_2408_2408_CTCTTCTC-TGTGGACT	18494
tts_2707_2707_CTCTTCTC-GCATTAGC	13284
tts_2906_2906_CTCTTCTC-GACAAGTG	15990

## Sheet: S2
Supplementary Table S2. Overall multivariate GLM showing the effects of oyster origin, antibiotic treatment, time, site and their interactions on community composition on different taxonomic levels. Non-significant multivariate scores are written in grey.
Multivariate anova table			Phylum		Class		Order		Family		Genus
	Res.Df	Df.diff	Score	p	Score	p	Score	p	Score	p	Score	p
Origin	559	1	50.7022	0.00990099	76.3531	0.029703	115.834	0.019802	189.478	0.00990099	238.722	0.00990099
Treatment	558	1	35.6645	0.029703	57.0376	0.039604	92.525	0.029703	160.775	0.00990099	213.258	0.00990099
Time	555	3	508.677	0.00990099	905.478	0.00990099	1123.9	0.00990099	1339.45	0.00990099	1563.89	0.00990099
Site	554	1	140.085	0.00990099	230.979	0.019802	322.732	0.00990099	425.354	0.019802	520.735	0.019802
Origin x Treatment	553	1	35.6006	0.118812	97.7729	0.0792079	159.131	0.0891089	666.364	0.138614	752.826	0.217822
Origin x Time	550	3	108.129	0.00990099	227.469	0.138614	390.343	0.0792079	624.222	0.148515	869.4	0.39604
Origin x Site	549	1	38.8136	0.029703	85.6631	0.138614	134.644	0.0891089	208.264	0.168317	292.901	0.336634
Treatment x Time	546	3	154.668	0.049505	279.577	0.237624	435.415	0.267327	979.842	0.287129	1192.46	0.455446
Treatment x Stie	545	1	42.1776	0.019802	67.2559	0.049505	112.182	0.0792079	188.411	0.039604	262.182	0.0792079
Time x Site	542	3	221.571	0.00990099	361.962	0.019802	660.261	0.029703	989.653	0.049505	1245.56	0.049505
Origin x Treatment x Time	541	1	18.9682	0.316832	57.6436	0.019802	103.447	0.019802	178.604	0.0594059	281.529	0.0990099
		Significant univariate test scores											Coefficients
		Origin	Treatment	Time	Site	Origin x Time	Origin x Site	Treatment x Time	Treatment x Site	Time x Site	Origin x Treatment x Site		Origin:Sylt-Texel	Ant-Con	Linear trend	Quadratic trend	Cubic trend	Site: Sylt - Texel	(Ant-Con) : Linear trend	(Ant-Con) : Cubic	Linear trend : site (Sylt-Texel)	Quadratic trend : site (Sylt-Texel)	Cubic trend : site (Sylt-Texel)
Phylum
Actinobacteria					30.1684					28.0817								-0.426153			0.65484	-0.278316	0.294435
Bacteroidetes				24.9854	14.8453					37.6794					0.327977	-0.248733		0.117757			-0.189587	0.260089	-0.164422
Chlorobi				39.7542											14.1499	-7.86708	2.55959
Cyanobacteria				60.2659						17.2658					1.76481	-0.468875					0.69927	-0.591479
Fibrobacteres				28.7351											2.38904	-2.16667	1.30433
Firmicutes								32.566											-0.689814	-0.233808
Fusobacteria			14.929	67.492										-0.179198	-1.82285		0.389914
Gemmatimonadetes					14.9564													-1.12014
GN02				101.406	17.4462					33.0662					-1.0225	0.907481	-0.433707	-0.445742			-0.754348	0.514616	-0.143284
OP8				18.5217											13.5713	-7.3402	2.27238
Proteobacteria				96.6018	19.1938										-0.267514	0.258398	-0.117308
Spirochaetes		12.9967		28.478									0.191056		1.16724		-0.528438
Tenericutes				66.163											2.38897	-1.24841	0.567775
unclassified (related to Spirochaetes)				145.29	15.8751					41.0273					1.10652	-1.59963	0.73398	0.11865			-0.672615
Class
Actinobacteria; Acidimicrobiia;				35.2174											1.1854	-1.25014	0.285703
Actinobacteria; Actinobacteria;					35.7883					26.7052								-0.581495			0.842207	-0.180959	0.359189
Actinobacteria; unclassified;				29.343	24.1759										12.716	-4.90527	-2.08481	-4.05755
Bacteroidetes; Bacteroidia;				121.125	13.7563					20.2065					0.789918	-0.813953	-0.386502	0.132399			-0.360011	-0.321458	-0.327983
Bacteroidetes; Flavobacteriia;										35.9448											-0.168881	0.42413
Bacteroidetes; Sphingobacteriia;				46.5146											1.36962	-0.676416	0.256856
Bacteroidetes; unclassified;				35.0227											0.680256	-0.190677	-0.162861
Chlorobi; OPB56;				22.6574											15.5524	-1.52585	-5.90034
Cyanobacteria; Synechococcophycideae;				32.9662						25.3396					2.31528	-0.167161	-0.808379				1.45131	-1.88681	1.17922
Cyanobacteria; unclassified;				23.1064											2.26845	-0.50427	0.0264924
Fibrobacteres; TG3;				26.9163	31.8806										6.86	-5.54221	2.95432	-2.33213
Firmicutes; Bacilli;					13.4674													-0.758609
Firmicutes; Clostridia;					20.7737													0.224552
Fusobacteria; Fusobacteria;				67.492											-1.82285		0.389914
GN02; BD1-5;				122.643						24.2402					-1.97322	1.34867	-0.648303				-0.460734	0.930983
GN02; IIB17;				21.2289											6.70579	-4.98937	1.92737
GN02; unclassified;					17.0606													-3.12401
Proteobacteria; Alphaproteobacteria;				106.577											1.40269	-0.908174	0.428614
Proteobacteria; Betaproteobacteria;					17.7224					33.2621								-0.320826			0.875173	-0.192529
Proteobacteria; Deltaproteobacteria;				75.8839											1.1564	-0.636869	0.262514
Proteobacteria; Epsilonproteobacteria;				281.858											-1.01092	0.824088	-0.505136
Proteobacteria; Gammaproteobacteria;				196.509	23.7993										-0.677246	0.359934	-0.191268	-0.160805
Proteobacteria; unclassified;				100.468						17.5631					1.41754	-0.323544	0.216532				0.689059
Spirochaetes; Spirochaetes;				32.4974											1.86423	-0.813426	0.233642
Tenericutes; Mollicutes;				66.163											2.38897	-1.24841	0.567775
unclassified (related to Spirochaetes)				145.29	15.8751					41.0273					1.10652	-1.59963	0.73398	0.11865			-0.672615
Order
Actinobacteria; Acidimicrobiia; Acidimicrobiales				35.2174											1.1854	-1.25014	0.285703
Actinobacteria; Actinobacteria; Actinomycetales					35.9587													-0.582395
Actinobacteria; unclassified; unclassified					24.1759													-4.05755
Bacteroidetes; Bacteroidia; Bacteroidales				107.27	16.8426										0.748807	-0.755978	-0.314713	0.151042
Bacteroidetes; Flavobacteriia;				53.5328											3.14447	-2.35767	1.88822
Bacteroidetes; Sphingobacteriia; Sphingobacteriales				46.5146											1.36962	-0.676416	0.256856
Bacteroidetes; unclassified; unclassified				35.0227											0.680256	-0.190677	-0.162861
Cyanobacteria; Synechococcophycideae; Synechococcales				42.0971	15.6115										3.14526	-0.164222	-1.28142	0.910413
Fibrobacteres; TG3; TG3-2					29.2062													-2.36048
Firmicutes; Clostridia; Clostridiales					23.3196													0.257771
Fusobacteria; Fusobacteria; Fusobacteriales				66.8734											-1.82951		0.389733
GN02; BD1-5;				122.643											-1.97322	1.34867	-0.648303
GN02; unclassified; unclassified					17.0606													-3.12401
Proteobacteria; Alphaproteobacteria;				47.7174											2.80409	-2.01976	1.61582
Proteobacteria; Alphaproteobacteria; Rhizobiales				36.9041											1.15343	-0.852557	0.416972
Proteobacteria; Alphaproteobacteria; Rhodobacterales				97.6176											1.35111	-1.01343	0.551745
Proteobacteria; Alphaproteobacteria; Rhodospirillales				42.3431											1.47024	-0.8774	0.48521
Proteobacteria; Alphaproteobacteria; Rickettsiales				51.3169											2.28166	-1.36424	0.356446
Proteobacteria; Betaproteobacteria; Methylophilales				31.7315											2.86504	-1.83684	1.02894
Proteobacteria; Deltaproteobacteria; Bdellovibrionales					41.2767													-0.548478
Proteobacteria; Deltaproteobacteria; Desulfobacterales				47.6346											1.55603	-1.2422	0.388523
Proteobacteria; Deltaproteobacteria; Desulfuromonadales				44.5546						46.0308					2.99309	-2.09503	1.13318				1.29546	-1.06814
Proteobacteria; Deltaproteobacteria; Syntrophobacterales				61.6721											2.21731	-1.09184	0.214193
Proteobacteria; Epsilonproteobacteria; Campylobacterales				283.848											-1.02838	0.839239	-0.520712
Proteobacteria; Gammaproteobacteria;				42.2474											1.60898	-1.01211	0.358429
Proteobacteria; Gammaproteobacteria; Alteromonadales				189.752	21.876										-0.901138	0.289665	-0.270227	-0.169292
Proteobacteria; Gammaproteobacteria; Chromatiales				52.6526											2.14496	-1.47174	0.677067
Proteobacteria; Gammaproteobacteria; HTCC2188				37.2294											7.51386	-5.55274	2.63687
Proteobacteria; Gammaproteobacteria; Methylococcales					16.4403													-2.29913
Proteobacteria; Gammaproteobacteria; Oceanospirillales				54.9599	55.5946										-0.167226	0.671428	-0.718186	-0.450388
Proteobacteria; Gammaproteobacteria; Vibrionales				155.526											-1.47808	0.602351
Proteobacteria; Gammaproteobacteria; unclassified				78.2647											1.07255	-0.474202	0.192202
Proteobacteria; unclassified; unclassified				100.468											1.41754	-0.323544	0.216532
Tenericutes; Mollicutes;				41.8196											8.17653	-4.74047	1.74748
Tenericutes; Mollicutes; Mycoplasmatales				53.1768											2.35947	-1.24489	0.584705
unclassified (related to Spirochaetes)				145.29	15.8751					41.0273					1.10652	-1.59963	0.73398	0.11865			-0.672615
Family
Actinobacteria; Acidimicrobiia; Acidimicrobiales; C111				28.6721											1.20095	-1.43406	0.339429
Actinobacteria; Actinobacteria; Actinomycetales;				29.2595											1.05003	-3.15309	0.424595
Actinobacteria; Actinobacteria; Actinomycetales; Microbacteriaceae					23.7978													-0.798628
Actinobacteria; unclassified; unclassified; unclassified				29.343	24.1759										12.716	-4.90527	-2.08481	-4.05755
Bacteroidetes; Bacteroidia; Bacteroidales;				85.2301	25.5995										0.926659	-0.975206	-0.312985	0.294798
Bacteroidetes; Bacteroidia; Bacteroidales; VC21_Bac22				19.3362											12.012	-8.67427	4.30115
Bacteroidetes; Bacteroidia; Bacteroidales; unclassified				23.6393											2.49234	-1.81085	0.693046
Bacteroidetes; Flavobacteriia; ;				53.5328											3.14447	-2.35767	1.88822
Bacteroidetes; Flavobacteriia; Flavobacteriales; Cryomorphaceae				24.3951											0.985016	-0.56727	-0.47674
Bacteroidetes; Flavobacteriia; Flavobacteriales; unclassified				80.3329											-1.29597	0.220339	0.425623
Bacteroidetes; Sphingobacteriia; Sphingobacteriales; Balneolaceae				22.4898											1.71028	-0.714417	1.71773
Bacteroidetes; Sphingobacteriia; Sphingobacteriales; Ekhidnaceae				47.113											1.744	-1.04584	0.409787
Bacteroidetes; Sphingobacteriia; Sphingobacteriales; Saprospiraceae				22.6394											1.31029	-0.486062	0.107396
Bacteroidetes; unclassified; unclassified; unclassified				35.0227											0.680256	-0.190677	-0.162861
Chlorobi; Ignavibacteria; Ignavibacteriales; lheB3-7				16.9046											12.9011	-2.45471	-1.44709
Chlorobi; OPB56; ;				22.6574											15.5524	-1.52585	-5.90034
Cyanobacteria; Synechococcophycideae; Synechococcales; Synechococcaceae				42.1257											3.1455	-0.163722	-1.28182
Cyanobacteria; unclassified; unclassified; unclassified				23.1064											2.26845	-0.50427
Fibrobacteres; TG3; TG3-2;				25.9784	29.2028										6.68974	-5.50181	3.01169	-2.36036
Firmicutes; Clostridia; Clostridiales; Clostridiaceae					27.2817													0.367486
Fusobacteria; Fusobacteria; Fusobacteriales; Fusobacteriaceae				63.5833											-1.89838		0.400997
GN02; BD1-5; ;				122.643											-1.97322	1.34867	-0.648303
GN02; IIB17; ;				21.2289											6.70579	-4.98937	1.92737
GN02; unclassified; unclassified; unclassified					17.0606													-3.12401
OP8; OP8_2; ;				18.5371											13.5705	-7.33611	2.27653
Proteobacteria; Alphaproteobacteria; ;				47.7174											2.80409	-2.01976	1.61582
Proteobacteria; Alphaproteobacteria; BD7-3;				25.2119											2.15645	-1.48275	0.319161
Proteobacteria; Alphaproteobacteria; Rhizobiales; Hyphomicrobiaceae				22.9812											2.25019	-1.47811	0.303746
Proteobacteria; Alphaproteobacteria; Rhizobiales; unclassified				25.849											1.14931	-1.08558	0.656992
Proteobacteria; Alphaproteobacteria; Rhodobacterales; Rhodobacteraceae				97.812											1.36341	-1.01916	0.559416
Proteobacteria; Alphaproteobacteria; Rhodospirillales;				19.7296											-9.574	-4.11777	-3.36235
Proteobacteria; Alphaproteobacteria; Rhodospirillales; Rhodospirillaceae				40.866											2.79547	-1.84843	0.917213
Proteobacteria; Alphaproteobacteria; Rickettsiales;				26.0224											2.34194	-1.64106	0.488721
Proteobacteria; Alphaproteobacteria; Rickettsiales; Pelagibacteraceae				41.2426											2.33715	-1.40204	0.416789
Proteobacteria; Alphaproteobacteria; Rickettsiales; Rickettsiaceae				38.7383											6.76544	-4.77504	1.53107
Proteobacteria; Alphaproteobacteria; Sphingomonadales; Sphingomonadaceae				18.7166											1.51373	-0.239376	0.203496
Proteobacteria; Alphaproteobacteria; unclassified; unclassified				23.8743											1.36214	-0.683893	0.123564
Proteobacteria; Betaproteobacteria; Burkholderiales; Burkholderiaceae				23.2156											-1.14936	-0.256693	-0.355074
Proteobacteria; Betaproteobacteria; Methylophilales; Methylophilaceae				31.7317											2.86502	-1.83672	1.02894
Proteobacteria; Deltaproteobacteria; Bdellovibrionales; Bacteriovoracaceae					40.4995													-0.556376
Proteobacteria; Deltaproteobacteria; Desulfobacterales; Desulfobulbaceae				46.7159											1.53781	-1.25046	0.410135
Proteobacteria; Deltaproteobacteria; Desulfovibrionales; Desulfovibrionaceae				20.7295											3.08181	-1.53814	0.888172
Proteobacteria; Deltaproteobacteria; Desulfuromonadales; Desulfuromonadaceae				43.9223											7.15729	-5.16233	2.52983
Proteobacteria; Deltaproteobacteria; Myxococcales;				22.6416											12.1767	-9.02485	4.00623
Proteobacteria; Deltaproteobacteria; Spirobacillales;				24.0421											7.0404	-4.54174	1.97344
Proteobacteria; Deltaproteobacteria; Syntrophobacterales; Desulfobacteraceae				61.1181											2.24175	-1.1181	0.21803
Proteobacteria; Deltaproteobacteria; unclassified; unclassified				30.6345											13.41	-9.57588	4.27364
Proteobacteria; Epsilonproteobacteria; Campylobacterales; Campylobacteraceae				261.113											-1.49515	0.890045	-0.567084
Proteobacteria; Epsilonproteobacteria; Campylobacterales; Helicobacteraceae				66.1355											2.20766	-1.03685	0.215444
Proteobacteria; Gammaproteobacteria; ;				42.2474											1.60898	-1.01211	0.358429
Proteobacteria; Gammaproteobacteria; Alteromonadales;				101.658	55.2498										-2.7771	0.971459	-0.195882	-1.17058
Proteobacteria; Gammaproteobacteria; Alteromonadales; Alteromonadaceae					22.167													-0.331007
Proteobacteria; Gammaproteobacteria; Alteromonadales; Colwelliaceae				114.497	18.4058										-1.9738	0.271102	0.142757	0.356527
Proteobacteria; Gammaproteobacteria; Alteromonadales; Ferrimonadaceae				18.005											7.00452	-4.50243	2.21083
Proteobacteria; Gammaproteobacteria; Alteromonadales; Moritellaceae				78.3869											-15.5531	-1.68187	0.711087
Proteobacteria; Gammaproteobacteria; Alteromonadales; OM60				51.5624											2.19842	-1.62418	0.542957
Proteobacteria; Gammaproteobacteria; Alteromonadales; Pseudoalteromonadaceae				161.871											-2.47603	0.391039	-0.587206
Proteobacteria; Gammaproteobacteria; Alteromonadales; Psychromonadaceae				52.2066											-1.20601	0.54321	0.155088
Proteobacteria; Gammaproteobacteria; Alteromonadales; Shewanellaceae				46.1132											-1.83484	-0.139772	-1.17621
Proteobacteria; Gammaproteobacteria; Alteromonadales; unclassified				16.9088											0.897261	-0.519735
Proteobacteria; Gammaproteobacteria; Chromatiales;				50.775											2.11374	-1.44875	0.623546
Proteobacteria; Gammaproteobacteria; Chromatiales; Chromatiaceae				22.3541											6.71697	-5.05783	2.5411
Proteobacteria; Gammaproteobacteria; HTCC2188; HTCC2089				22.4472											12.3128	-7.75932	3.26344
Proteobacteria; Gammaproteobacteria; HTCC2188; HTCC2188				36.089	18.9306										7.51548	-5.65012	2.71173	-0.450957
Proteobacteria; Gammaproteobacteria; Oceanospirillales;				41.5234	17.688										13.1766	-7.8289	3.42596	-1.96764
Proteobacteria; Gammaproteobacteria; Oceanospirillales; Halomonadaceae				46.1149											2.60131	-1.23334	0.17142
Proteobacteria; Gammaproteobacteria; Oceanospirillales; Oceanospirillaceae				101.248	69.4387										-0.950199	0.771619	-1.04543	-0.681869
Proteobacteria; Gammaproteobacteria; Oceanospirillales; unclassified				21.9092											12.1088	0.274003	-5.38538
Proteobacteria; Gammaproteobacteria; Vibrionales; Vibrionaceae				155.526											-1.47808	0.602351
Proteobacteria; Gammaproteobacteria; Xanthomonadales;				28.3251											1.50501	-0.874219	0.253229
Proteobacteria; Gammaproteobacteria; unclassified; unclassified				78.2647											1.07255	-0.474202	0.192202
Proteobacteria; unclassified; unclassified; unclassified				100.468											1.41754	-0.323544	0.216532
Spirochaetes; Spirochaetes; unclassified; unclassified				23.7827											12.4944	-7.74162	3.05846
Tenericutes; Mollicutes; ;				41.8196											8.17653	-4.74047	1.74748
Tenericutes; Mollicutes; Mycoplasmatales;				45.018											4.67554	-2.61265	1.02179
Tenericutes; Mollicutes; Mycoplasmatales; Mycoplasmataceae				31.6719											0.932941	-1.38442	0.464033
unclassified (related to Spirochaetes)				145.29											1.10652	-1.59963	0.73398
Genus
Actinobacteria; Acidimicrobiia; Acidimicrobiales; C111;				28.6721											1.20095	-1.43406	0.339429
Actinobacteria; Actinobacteria; Actinomycetales; ;				29.2595											1.05003	-3.15309	0.424595
Actinobacteria; Actinobacteria; Actinomycetales; Microbacteriaceae; CandidatusAquiluna				23.8327											11.214	-9.24558	3.56547
Actinobacteria; unclassified; unclassified; unclassified; unclassified				29.343	24.1759										12.716	-4.90527	-2.08481	-4.05755
Bacteroidetes; Bacteroidia; Bacteroidales; ;				85.2301	25.5995										0.926659	-0.975206	-0.312985	0.294798
Bacteroidetes; Bacteroidia; Bacteroidales; VC21_Bac22;				19.3362											12.012	-8.67427	4.30115
Bacteroidetes; Bacteroidia; Bacteroidales; unclassified; unclassified				23.6393											2.49234	-1.81085	0.693046
Bacteroidetes; Flavobacteriia; ; ;				53.5328											3.14447	-2.35767	1.88822
Bacteroidetes; Flavobacteriia; Flavobacteriales; Cryomorphaceae;				19.1239											0.922178	-0.499378	-0.464943
Bacteroidetes; Flavobacteriia; Flavobacteriales; Flavobacteriaceae;		25.2131			29.7657								-0.140583					0.369249
Bacteroidetes; Flavobacteriia; Flavobacteriales; Flavobacteriaceae; Lutimonas				24.246											1.29632	-1.04135	-0.0243137
Bacteroidetes; Flavobacteriia; Flavobacteriales; Flavobacteriaceae; Polaribacter					26.5448													-0.361771
Bacteroidetes; Flavobacteriia; Flavobacteriales; Flavobacteriaceae; Sediminicola				18.9343	24.6026										1.1448	-0.92479	0.715516	-0.477295
Bacteroidetes; Flavobacteriia; Flavobacteriales; Flavobacteriaceae; unclassified				27.7684											0.148663	-0.370843	-0.291152
Bacteroidetes; Flavobacteriia; Flavobacteriales; unclassified; unclassified				80.3329											-1.29597	0.220339	0.425623
Bacteroidetes; Sphingobacteriia; Sphingobacteriales; Balneolaceae;				23.8686											2.17203	-1.09018	1.91842
Bacteroidetes; Sphingobacteriia; Sphingobacteriales; Ekhidnaceae;				41.9506											1.74861	-1.07164	0.490034
Bacteroidetes; Sphingobacteriia; Sphingobacteriales; Ekhidnaceae; unclassified				20.3593											2.31154	-0.670742	-0.389922
Bacteroidetes; Sphingobacteriia; Sphingobacteriales; Saprospiraceae;				33.3838											1.77073	-0.91391	0.306308
Bacteroidetes; unclassified; unclassified; unclassified; unclassified				35.0227											0.680256	-0.190677	-0.162861
Chlorobi; OPB56; ; ;				22.6574											15.5524	-1.52585	-5.90034
Cyanobacteria; Synechococcophycideae; Synechococcales; Synechococcaceae; Prochlorococcus				42.1489											3.14559	-0.163396	-1.28218
Cyanobacteria; unclassified; unclassified; unclassified; unclassified				23.1064											2.26845	-0.50427
Fibrobacteres; TG3; TG3-2; ;				25.9784	29.2028										6.68974	-5.50181	3.01169	-2.36036
Firmicutes; Clostridia; Clostridiales; Clostridiaceae;					23.1027													0.546807
Fusobacteria; Fusobacteria; Fusobacteriales; Fusobacteriaceae; Psychrilyobacter				74.9372											-2.68077	0.141341	0.685971
GN02; BD1-5; ; ;				122.643											-1.97322	1.34867	-0.648303
GN02; IIB17; ; ;				21.2289											6.70579	-4.98937	1.92737
OP8; OP8_2; ; ;				18.5371											13.5705	-7.33611	2.27653
Proteobacteria; Alphaproteobacteria; ; ;				47.7174											2.80409	-2.01976	1.61582
Proteobacteria; Alphaproteobacteria; BD7-3; ;				25.2119											2.15645	-1.48275	0.319161
Proteobacteria; Alphaproteobacteria; Rhizobiales; Hyphomicrobiaceae;				21.2553											2.49574	-1.70176	0.384573
Proteobacteria; Alphaproteobacteria; Rhizobiales; unclassified; unclassified				25.849											1.14931	-1.08558	0.656992
Proteobacteria; Alphaproteobacteria; Rhodobacterales; Rhodobacteraceae;				42.7302											2.65948	-1.53101	0.0794473
Proteobacteria; Alphaproteobacteria; Rhodobacterales; Rhodobacteraceae; Loktanella				26.2307											1.19156	-0.837709	0.306562
Proteobacteria; Alphaproteobacteria; Rhodobacterales; Rhodobacteraceae; Octadecabacter				59.3635											2.27143	-1.6823	1.26068
Proteobacteria; Alphaproteobacteria; Rhodobacterales; Rhodobacteraceae; Phaeobacter				31.3964											0.993221	-0.721743	0.221087
Proteobacteria; Alphaproteobacteria; Rhodobacterales; Rhodobacteraceae; Thalassobius				43.023											1.25518	-1.90633	1.15317
Proteobacteria; Alphaproteobacteria; Rhodobacterales; Rhodobacteraceae; unclassified				74.3476											1.25464	-1.02541	0.300424
Proteobacteria; Alphaproteobacteria; Rhodospirillales; ;				19.7296											-9.574	-4.11777	-3.36235
Proteobacteria; Alphaproteobacteria; Rhodospirillales; Rhodospirillaceae;				40.4151											2.8568	-1.89705	0.941939
Proteobacteria; Alphaproteobacteria; Rickettsiales; ;				26.0224											2.34194	-1.64106	0.488721
Proteobacteria; Alphaproteobacteria; Rickettsiales; Pelagibacteraceae;				41.2426											2.33715	-1.40204	0.416789
Proteobacteria; Alphaproteobacteria; Rickettsiales; Rickettsiaceae;				21.8233											6.02267	-4.6567	1.64047
Proteobacteria; Alphaproteobacteria; unclassified; unclassified; unclassified				23.8743											1.36214	-0.683893	0.123564
Proteobacteria; Betaproteobacteria; Burkholderiales; Burkholderiaceae; Burkholderia				23.1265											-1.17241	-0.27054	-0.367612
Proteobacteria; Betaproteobacteria; Burkholderiales; Comamonadaceae; RS62				20.4904											2.36309	-2.08758	1.39753
Proteobacteria; Betaproteobacteria; Methylophilales; Methylophilaceae;				28.004											3.21071	-2.01542	1.3217
Proteobacteria; Deltaproteobacteria; Bdellovibrionales; Bacteriovoracaceae;					36.2646													-0.673473
Proteobacteria; Deltaproteobacteria; Bdellovibrionales; Bacteriovoracaceae; Bacteriovorax				44.7468	23.3406										-1.08976	0.358922	-0.264903	-0.663036
Proteobacteria; Deltaproteobacteria; Desulfobacterales; Desulfobulbaceae;				44.0275											2.18622	-1.6508	0.533774
Proteobacteria; Deltaproteobacteria; Desulfovibrionales; Desulfovibrionaceae; Desulfovibrio				21.1843											3.91228	-1.95828	1.01394
Proteobacteria; Deltaproteobacteria; Desulfuromonadales; Desulfuromonadaceae;				43.1372											7.14198	-5.15432	2.53619
Proteobacteria; Deltaproteobacteria; Myxococcales; ;				22.6416											12.1767	-9.02485	4.00623
Proteobacteria; Deltaproteobacteria; Spirobacillales; ;				24.0421											7.0404	-4.54174	1.97344
Proteobacteria; Deltaproteobacteria; Syntrophobacterales; Desulfobacteraceae;				21.6468											1.6751	-0.547519	0.318797
Proteobacteria; Deltaproteobacteria; Syntrophobacterales; Desulfobacteraceae; Desulfobacter				27.4958											12.8804	-6.53877	1.46745
Proteobacteria; Deltaproteobacteria; Syntrophobacterales; Desulfobacteraceae; Desulfococcus				20.193											2.9432	-2.07084	1.16444
Proteobacteria; Deltaproteobacteria; Syntrophobacterales; Desulfobacteraceae; unclassified				47.1159											8.14339	-4.86464	1.71848
Proteobacteria; Deltaproteobacteria; unclassified; unclassified; unclassified				30.6345											13.41	-9.57588	4.27364
Proteobacteria; Epsilonproteobacteria; Campylobacterales; Campylobacteraceae; Arcobacter				259.355											-1.50971	0.89306	-0.564397
Proteobacteria; Epsilonproteobacteria; Campylobacterales; Helicobacteraceae;				36.1826											2.92071	-1.81988	0.556462
Proteobacteria; Epsilonproteobacteria; Campylobacterales; Helicobacteraceae; Sulfurimonas				45.5174											2.37176	-1.26232
Proteobacteria; Epsilonproteobacteria; Campylobacterales; Helicobacteraceae; unclassified				23.7356											2.603	-0.90912
Proteobacteria; Gammaproteobacteria; ; ;				42.2474											1.60898	-1.01211	0.358429
Proteobacteria; Gammaproteobacteria; Alteromonadales; ;				101.658	55.2498										-2.7771	0.971459	-0.195882	-1.17058
Proteobacteria; Gammaproteobacteria; Alteromonadales; Alteromonadaceae; Glaciecola					26.6389													-0.722735
Proteobacteria; Gammaproteobacteria; Alteromonadales; Alteromonadaceae; HTCC2207				30.0681											6.70684	-7.67521	4.64738
Proteobacteria; Gammaproteobacteria; Alteromonadales; Colwelliaceae;				104.126											-1.93621	0.51222
Proteobacteria; Gammaproteobacteria; Alteromonadales; Colwelliaceae; unclassified				44.9346	20.1016										-8.81543	-3.70192	-0.444603	2.36501
Proteobacteria; Gammaproteobacteria; Alteromonadales; Ferrimonadaceae;				18.3721	20.5429										11.6426	-7.92652	3.75058	0.713588
Proteobacteria; Gammaproteobacteria; Alteromonadales; Moritellaceae; Moritella				78.0392											-16.2516	0.126633	3.00958
Proteobacteria; Gammaproteobacteria; Alteromonadales; OM60;				49.9378											2.14948	-1.59987	0.553498
Proteobacteria; Gammaproteobacteria; Alteromonadales; Pseudoalteromonadaceae; Pseudoalteromonas				166.165											-2.43217	0.53052	-0.57669
Proteobacteria; Gammaproteobacteria; Alteromonadales; Psychromonadaceae; Psychromonas				52.2066											-1.20601	0.54321	0.155088
Proteobacteria; Gammaproteobacteria; Alteromonadales; Shewanellaceae; Shewanella				44.6018											-2.29494	-0.472487	-1.36083
Proteobacteria; Gammaproteobacteria; Chromatiales; ;				50.775											2.11374	-1.44875	0.623546
Proteobacteria; Gammaproteobacteria; Chromatiales; Chromatiaceae;				17.7069											6.43512	-4.9811	2.48106
Proteobacteria; Gammaproteobacteria; HTCC2188; HTCC2089;				22.4472											12.3128	-7.75932	3.26344
Proteobacteria; Gammaproteobacteria; HTCC2188; HTCC2188; HTCC				36.089											7.51548	-5.65012	2.71173
Proteobacteria; Gammaproteobacteria; Oceanospirillales; ;				41.5234											13.1766	-7.8289	3.42596
Proteobacteria; Gammaproteobacteria; Oceanospirillales; Halomonadaceae; CandidatusPortiera				40.5254											3.78792	-2.00425	0.716351
Proteobacteria; Gammaproteobacteria; Oceanospirillales; Oceanospirillaceae;				32.3048	50.0765										-0.126881	0.274667	-1.08634	-1.09516
Proteobacteria; Gammaproteobacteria; Oceanospirillales; Oceanospirillaceae; Marinomonas				74.4132											-7.51717	-1.83522	-3.31379
Proteobacteria; Gammaproteobacteria; Oceanospirillales; Oceanospirillaceae; Oceanospirillum				53.2295											-14.9808	-2.79279	-0.274683
Proteobacteria; Gammaproteobacteria; Oceanospirillales; Oceanospirillaceae; Oleispira				73.1266											-8.20876	-2.6819	-2.56893
Proteobacteria; Gammaproteobacteria; Oceanospirillales; unclassified; unclassified				21.9092											12.1088	0.274003	-5.38538
Proteobacteria; Gammaproteobacteria; Vibrionales; Vibrionaceae;				148.751											-1.72763	0.924753	-0.249001
Proteobacteria; Gammaproteobacteria; Vibrionales; Vibrionaceae; Aliivibrio				72.8834											-4.01921	1.46422	0.172004
Proteobacteria; Gammaproteobacteria; Vibrionales; Vibrionaceae; Photobacterium				31.5953											-2.77073	1.02902	0.843689
Proteobacteria; Gammaproteobacteria; Vibrionales; Vibrionaceae; Vibrio				183.658											-2.33601	0.642045	0.23182
Proteobacteria; Gammaproteobacteria; Xanthomonadales; ;				28.3251											1.50501	-0.874219	0.253229
Proteobacteria; Gammaproteobacteria; unclassified; unclassified; unclassified				78.2647											1.07255	-0.474202	0.192202
Proteobacteria; unclassified; unclassified; unclassified; unclassified				100.468											1.41754	-0.323544	0.216532
Spirochaetes; Spirochaetes; unclassified; unclassified; unclassified				23.7827											12.4944	-7.74162	3.05846
Tenericutes; Mollicutes; ; ;				41.8196											8.17653	-4.74047	1.74748
Tenericutes; Mollicutes; Mycoplasmatales; ;				45.018											4.67554	-2.61265	1.02179
Tenericutes; Mollicutes; Mycoplasmatales; Mycoplasmataceae; Mycoplasma				31.5166											0.931001	-1.38523	0.463122
unclassified (related to Spirochaetes)				145.29											1.10652	-1.59963	0.73398

## Sheet: S3
Supplementary Table S3. Multivariate GLM showing the effects of oyster origin, antibiotic treatment, site and their interactions on community composition on different taxonomic levels in laboratory conditions.
Multivariate anova table			Phylum		Class		Order		Family		Genus
	Res.Df	Df.diff	Score	p	Score	p	Score	p	Score	p	Score	p
Origin	163	1	50.8829	0.00990099	81.3246	0.00990099	97.1861	0.00990099	122.827	0.00990099	149.424	0.00990099
Treatment	162	1	48.2656	0.00990099	78.7914	0.00990099	85.2616	0.00990099	114.513	0.00990099	131.348	0.00990099
Site	161	1	81.1659	0.00990099	113.184	0.00990099	132.494	0.00990099	152.017	0.00990099	176.2	0.00990099
Origin x Treatment	160	1	25.2719	0.019802	42.2431	0.019802	60.2158	0.00990099	95.7119	0.00990099	122.407	0.039604
Origin x Site	159	1	30.1754	0.00990099	82.8125	0.00990099	98.4289	0.00990099	125.799	0.019802	135.173	0.00990099
Treatment x Site	158	1	39.7481	0.00990099	69.2842	0.00990099	81.4022	0.019802	108.854	0.029703	144.172	0.00990099
Origin x Treatment x Time	157	1	29.8694	0.00990099	48.6758	0.00990099	73.5642	0.00990099	88.7177	0.00990099	102.78	0.019802
		Significant univariate test scores								Coefficients
		Origin	Treatment	Site	Origin x Treatment	Origin x Site	Treatment x Site	Origin x Treatment x Site		Origin:Sylt-Texel	Ant-Con	Site: Sylt - Texel	origin(Sylt-Texel):(Ant-Con)	origin(Sylt-Texel):site(Sylt-Texel)	(Ant-Con):site(Sylt-Texel)	origin(Sylt-Texel):(Ant-Con): site (Sylt-Con)
Phylum												-1.09919
Actinobacteria				16.1393								-1.1			0.169273
Bacteroidetes		13.9795		31.4588			8.13904			-0.203534		0.42			0.17
Firmicutes			18.549
GN02							18.8152				0.551513				0.49
Proteobacteria				26.2926								-0.116455
Tenericutes				6.46827								-0.597385
unclassified (related to Spirochaetes)				21.9351								0.534853
Class
Actinobacteria; Actinobacteria			8.75802	17.5583							0.845428	-1.32312
Bacteroidetes; Flavobacteriia		15.2428		26.2374		7.88611				-0.202664		0.464101		-0.199224
Bacteroidetes; unclassified			12.8591					9.37528			-0.414201					-0.339151
Firmicutes; Bacilli			11.8922	14.4441		13.0871					2.70613	-3.06906		2.41699
Firmicutes; Clostridia		12.7868		13.8816				8.17062		-0.37601		0.560355				0.329151
GN02; BD1-5							18.3593								0.495898
Proteobacteria; Betaproteobacteria			17.3384	24.173		8.35118					0.657478	-1.03606		0.39769
Proteobacteria; Deltaproteobacteria			8.6913			18.9517	17.9576				-0.180957			0.494619	0.398876
Proteobacteria; Epsilonproteobacteria						9.09768	17.6433							-0.184012	0.230494
Proteobacteria; Gammaproteobacteria				32.0948								-0.24288
Proteobacteria; unclassified						10.8388								-0.630159
Spirochaetes; [Brachyspirae]			12.585	8.61633							0.97216	1.00807
unclassified (related to Spirochaetes)				21.9351								0.534853
Order
Actinobacteria; Actinobacteria; Actinomycetales			8.76453	17.5607							0.845424	-1.32305
Bacteroidetes; Flavobacteriia; Flavobacteriales		15.6063		26.09		8.10079	9.17692			-0.206016		0.463221		-0.202439	0.215532
Bacteroidetes; unclassified; unclassified			12.8591					9.37528			-0.414201					-0.339151
Firmicutes; Bacilli; Bacillales				8.98317		11.2047						-3.02386		2.46429
Firmicutes; Bacilli; Lactobacillales			8.93568	10.8071							2.94279	-3.12633
Firmicutes; Clostridia; Clostridiales				13.9709								0.571957
GN02; BD1-5;							18.3593								0.495898
Proteobacteria; Alphaproteobacteria; Rhodobacterales						13.2465								0.346348
Proteobacteria; Alphaproteobacteria; unclassified				8.41048								3.02854
Proteobacteria; Betaproteobacteria; Burkholderiales			16.1465	22.8364							0.714199	-1.08507
Proteobacteria; Betaproteobacteria; Neisseriales				10.0495				12.7508				-4.77097				4.13987
Proteobacteria; Deltaproteobacteria; Bdellovibrionales			8.41541	15.3356	13.8176	16.7874					-0.541201	-0.972744	0.471376	0.629648
Proteobacteria; Epsilonproteobacteria; Campylobacterales				8.22646		9.11438	17.6842					0.217058		-0.18434	0.230972
Proteobacteria; Gammaproteobacteria; Alteromonadales				51.2059								-0.394284
Proteobacteria; Gammaproteobacteria; Oceanospirillales							14.675								0.247937
Proteobacteria; Gammaproteobacteria; Pseudomonadales			8.34442	14.1586							0.883208	-1.20762
Proteobacteria; Gammaproteobacteria; Vibrionales							10.3541								-0.196839
Proteobacteria; Gammaproteobacteria; unclassified						21.2302								0.482976
Proteobacteria; unclassified; unclassified						10.8388								-0.630159
Spirochaetes; [Brachyspirae]; [Brachyspirales]			12.585	8.61633							0.97216	1.00807
unclassified (related to Spirochaetes)				21.9351								0.534853
Family
Actinobacteria; Actinobacteria; Actinomycetales; Corynebacteriaceae				11.2997								-1.6107
Bacteroidetes; Bacteroidia; Bacteroidales;				11.789								0.873318
Bacteroidetes; Flavobacteriia; Flavobacteriales; Flavobacteriaceae			12.2903	22.6929	9.04136			10.173			-0.462046	0.420799	0.282849			0.255109
Bacteroidetes; unclassified; unclassified; unclassified			12.8591								-0.414201
Firmicutes; Bacilli; Bacillales; Staphylococcaceae				8.49734								-6.80543
Firmicutes; Bacilli; Lactobacillales; Streptococcaceae				9.69944								-4.82107
Firmicutes; Clostridia; Clostridiales; Clostridiaceae				17.975								0.824177
GN02; BD1-5; ;							18.3593								0.495898
Proteobacteria; Alphaproteobacteria; Rhodobacterales; Rhodobacteraceae						12.7824								0.340108
Proteobacteria; Alphaproteobacteria; unclassified; unclassified				8.41048								3.02854
Proteobacteria; Betaproteobacteria; Burkholderiales; Burkholderiaceae			15.1027	24.5206							0.630132	-1.2697
Proteobacteria; Betaproteobacteria; Neisseriales; Neisseriaceae				10.0495				12.7508				-4.77097				4.13987
Proteobacteria; Deltaproteobacteria; Bdellovibrionales; Bacteriovoracaceae				14.4803	13.4575	16.3798						-0.962712	0.464488	0.635037
Proteobacteria; Epsilonproteobacteria; Campylobacterales; Campylobacteraceae				8.27363			17.4111					0.218753			0.230641
Proteobacteria; Gammaproteobacteria; Alteromonadales;				39.0021		10.8016						-1.13121		0.350561
Proteobacteria; Gammaproteobacteria; Alteromonadales; Alteromonadaceae			12.478								-0.511311
Proteobacteria; Gammaproteobacteria; Alteromonadales; Colwelliaceae				12.1585	9.70548	19.0979						-0.309484	-0.172252	0.309546
Proteobacteria; Gammaproteobacteria; Alteromonadales; Pseudoalteromonadaceae				59.7405								-0.745782
Proteobacteria; Gammaproteobacteria; Alteromonadales; Psychromonadaceae						10.7945								-0.466258
Proteobacteria; Gammaproteobacteria; Oceanospirillales; Oceanospirillaceae				8.08652								-0.158269
Proteobacteria; Gammaproteobacteria; Pseudomonadales; Pseudomonadaceae				11.2346								-3.26633
Proteobacteria; Gammaproteobacteria; unclassified; unclassified						21.2302								0.482976
Proteobacteria; unclassified; unclassified; unclassified						10.8388								-0.630159
Spirochaetes; [Brachyspirae]; [Brachyspirales]; Brachyspiraceae			12.585	8.61633							0.97216	1.00807
Tenericutes; Mollicutes; Mycoplasmatales;				7.47661								-7.20403
unclassified (related to Spirochaetes)				21.9351								0.534853
Genus
Actinobacteria; Actinobacteria; Actinomycetales; Corynebacteriaceae; Corynebacterium				11.3002								-1.61059
Bacteroidetes; Bacteroidia; Bacteroidales; ;				11.789								0.873318
Bacteroidetes; Flavobacteriia; Flavobacteriales; Flavobacteriaceae;		21.2564		40.5437						-0.244121		1.0538
Bacteroidetes; Flavobacteriia; Flavobacteriales; Flavobacteriaceae; Olleya		16.806			11.858		15.4738			-0.719402			0.972972		0.718033
Bacteroidetes; Flavobacteriia; Flavobacteriales; Flavobacteriaceae; Polaribacter							15.5455								0.495963
Bacteroidetes; Flavobacteriia; Flavobacteriales; Flavobacteriaceae; Sediminicola				10.7904								-1.02731
Bacteroidetes; Flavobacteriia; Flavobacteriales; Flavobacteriaceae; unclassified							19.9475								0.426954
Bacteroidetes; Flavobacteriia; Flavobacteriales; unclassified; unclassified							10.513								0.433593
Firmicutes; Bacilli; Lactobacillales; Streptococcaceae; Streptococcus				8.50794								-4.80758
Firmicutes; Clostridia; Clostridiales; Clostridiaceae;				10.249								1.48608
Firmicutes; Clostridia; Clostridiales; Clostridiaceae; unclassified				11.0777								3.11864
GN02; BD1-5; ; ;							18.3593								0.495898
Proteobacteria; Alphaproteobacteria; Rhodobacterales; Rhodobacteraceae; Phaeobacter						12.1945								0.742826
Proteobacteria; Alphaproteobacteria; unclassified; unclassified; unclassified				8.41048								3.02854
Proteobacteria; Betaproteobacteria; Burkholderiales; Burkholderiaceae; Burkholderia			15.0917	24.5451							0.629732	-1.27001
Proteobacteria; Betaproteobacteria; Neisseriales; Neisseriaceae;				8.63535								-4.74157
Proteobacteria; Deltaproteobacteria; Bdellovibrionales; Bacteriovoracaceae; Bacteriovorax				9.60176		14.1964						-1.06093		0.763254
Proteobacteria; Epsilonproteobacteria; Campylobacterales; Campylobacteraceae; Arcobacter				8.30063			17.4142					0.219524			0.231134
Proteobacteria; Gammaproteobacteria; Alteromonadales; ;				39.0021		10.8016						-1.13121		0.350561
Proteobacteria; Gammaproteobacteria; Alteromonadales; Colwelliaceae;				28.6386		14.6834						-0.44444		0.255999
Proteobacteria; Gammaproteobacteria; Alteromonadales; Colwelliaceae; unclassified					11.0174								-0.25077
Proteobacteria; Gammaproteobacteria; Alteromonadales; Moritellaceae; Moritella		14.5262								-0.366538
Proteobacteria; Gammaproteobacteria; Alteromonadales; Pseudoalteromonadaceae; Pseudoalteromonas				61.2442								-0.783058
Proteobacteria; Gammaproteobacteria; Oceanospirillales; Oceanospirillaceae; Marinomonas				19.1451			29.8962					-0.763939			0.686539
Proteobacteria; Gammaproteobacteria; Oceanospirillales; Oceanospirillaceae; Oceanospirillum							11.0306								0.507016
Proteobacteria; Gammaproteobacteria; Pseudomonadales; Pseudomonadaceae; Pseudomonas				11.2534								-3.2676
Proteobacteria; Gammaproteobacteria; Vibrionales; Vibrionaceae;		16.1628					15.3773			0.354709					-0.27061
Proteobacteria; Gammaproteobacteria; Vibrionales; Vibrionaceae; Aliivibrio				9.36383								-0.40773
Proteobacteria; Gammaproteobacteria; Vibrionales; Vibrionaceae; unclassified							14.8883								-0.275043
Proteobacteria; Gammaproteobacteria; unclassified; unclassified; unclassified						21.2302								0.482976
Proteobacteria; unclassified; unclassified; unclassified; unclassified						10.8388								-0.630159
Spirochaetes; [Brachyspirae]; [Brachyspirales]; Brachyspiraceae;				8.61633								1.00807
unclassified (related to Spirochaetes)				21.9351								0.534853

## Sheet: S4
Supplementary Table S4. Linear mixed models for Shannon's H of hemolymph microbiota in the field on Sylt (dAIC=-36.55, logLik=-673.70 (df = 26), R2 marginal=0.12, R2 conditional =0.34) and Texel (dAIC=-21.92, logLik=-472.13 (df = 18), R2 marginal=0.06, R2 conditional =0.32) during the summer of 2012.
Sylt	Fixed effects	Sum Sq	Mean Sq	NumDF	DenDF	F	P-value		Significant contrasts	Estimate	2.5% CI	97.5%CI
	Origin	0.836417	0.836417	1	66.162	0.603688	0.439943
	Treatment	5.69414	5.69414	1	64.0561	4.10978	0.0468015		Antibiotic-Control	0.216525	0.0071875	0.425862
	Time	17.6404	4.4101	4	236.232	3.18301	0.0142825		Linear trend	0.397377	0.0639165	0.730838
	Origin x Treatment	0.516279	0.516279	1	66.6429	0.372627	0.543652
	Origin x Time	3.58573	0.896432	4	237.353	0.647005	0.629514
	Treatment x Time	14.9081	3.72702	4	237.266	2.69	0.0318834		(Antibiotic-Treatment) x Linear trend	-0.541281	-0.873526	-0.209036
	Origin x Treatment x Time	12.3657	3.09142	4	237.62	2.23125	0.0663479		(Sylt-Texel):(Antibiotic-Control):Quadratic trend	-0.388258	-0.702799	-0.0737177
	Random effects
	Oyster									0.7084	0.517766	1.02807
	Cage									0.3538	0	0.70114
	Spot									0.209	0	0.62082
Texel	Fixed effects	Sum Sq	Mean Sq	NumDF	DenDF	F	P-value		Significant contrasts	Estimate	2.5% CI	97.5%CI
	Origin	0.464497	0.464497	1	58.5007	0.322897	0.572047
	Treatment	3.93683	3.93683	1	61.8917	2.7367	0.103131		Antibiotic-Control	0.184573	-0.0341039	0.40325
	Time	10.1373	5.06865	2	121.776	3.52349	0.0325393		Linear trend	0.350735	0.0227125	0.678758
	Origin x Treatment	0.863825	0.863825	1	61.8522	0.600491	0.441343
	Origin x Time	1.55991	0.779953	2	122.4	0.542187	0.582865
	Treatment x Time	0.442232	0.221116	2	122.147	0.153709	0.857687
	Origin x Treatment x Time	1.40917	0.704583	2	122.014	0.489793	0.613953
	Random effects
	Oyster									0.595	0.09	0.938646
	Cage									0.2236	0	0.672044
	Spot									0.4116	0	0.853906

## Sheet: S5
Supplementary Table S5. Multivariate GLM showing the effects of oyster origin, antibiotic treatment, site and their interactions on community composition on different taxonomic levels in june.
Multivariate anova table			Phylum		Class		Order		Family		Genus
	Res.Df	Df.diff	Score	p	Score	p	Score	p	Score	p	Score	p
Origin	165	1	22.85	0.118812	43.9957	0.019802	62.3277	0.049505	77.6173	0.0693069	111.033	0.029703
Treatment	164	1	13.7399	0.475248	26.2492	0.346535	48.9422	0.247525	82.5531	0.00990099	114.535	0.00990099
Site	163	1	46.5415	0.00990099	67.034	0.00990099	105.585	0.00990099	127.254	0.00990099	154.358	0.00990099
Origin x Treatment	162	1	18.0597	0.29703	30.495	0.376238	52.8773	0.247525	70.6545	0.336634	93.9358	0.356436
Origin x Site	161	1	16.0615	0.267327	24.1711	0.534653	47.6093	0.366337	72.7902	0.128713	110.018	0.049505
Treatment x Site	160	1	16.6552	0.366337	39.0898	0.0693069	58.7998	0.118812	78.253	0.188119	107.653	0.257426
Origin x Treatment x Time	159	1	29.1154	0.00990099	42.0522	0.00990099	64.3957	0.00990099	81.9116	0.029703	102.764	0.00990099
		Significant univariate test scores								Coefficients
		Origin	Treatment	Site	Origin x Treatment	Origin x Site	Treatment x Site	Origin x Treatment x Site		Origin:Sylt-Texel	Ant-Con	Site: Sylt - Texel	origin(Sylt-Texel):(Ant-Con)	origin(Sylt-Texel):site(Sylt-Texel)	(Ant-Con):site(Sylt-Texel)	origin(Sylt-Texel):(Ant-Con): site (Sylt-Con)
Phylum
GN02				10.005								-0.663423
Tenericutes								9.60188								0.413129
unclassified (related to Spirochaetes)				14.8946								0.331078
Class
Cyanobacteria; Synechococcophycideae				13.4056								3.60266
Fusobacteria; Fusobacteria		11.0513								0.359763
Proteobacteria; unclassified								9.84198								0.373782
Tenericutes; Mollicutes								9.60188								0.413129
unclassified (related to Spirochaetes)				14.8946								0.331078
Order
Fusobacteria; Fusobacteria; Fusobacteriales		11.0513								0.359763
Proteobacteria; Alphaproteobacteria;				14.0252								-1.36984
Proteobacteria; Betaproteobacteria; Methylophilales				12.5798								-0.710684
Proteobacteria; Gammaproteobacteria; HTCC2188				10.9619								-0.778016
Proteobacteria; Gammaproteobacteria; Oceanospirillales				19.3958								-0.638037
Proteobacteria; unclassified; unclassified								9.84198								0.373782
unclassified (related to Spirochaetes)				14.8946								0.331078
Family
Proteobacteria; Alphaproteobacteria; ;				14.0252								-1.36984
Proteobacteria; Betaproteobacteria; Methylophilales; Methylophilaceae				12.5744								-0.710538
Proteobacteria; Gammaproteobacteria; Alteromonadales;				15.02								-1.18295
Proteobacteria; Gammaproteobacteria; Alteromonadales; Alteromonadaceae				20.247								-0.792313
Proteobacteria; Gammaproteobacteria; Oceanospirillales; Oceanospirillaceae				16.8209								-0.82794
Tenericutes; Mollicutes; Mycoplasmatales; Mycoplasmataceae								14.0111								0.677331
unclassified (related to Spirochaetes)				14.8946								0.331078
Genus
Proteobacteria; Alphaproteobacteria; ; ;				14.0252								-1.36984
Proteobacteria; Gammaproteobacteria; Alteromonadales; ;				15.02								-1.18295
Proteobacteria; Gammaproteobacteria; Alteromonadales; Alteromonadaceae; Glaciecola				16.0243								-1.5088
Proteobacteria; Gammaproteobacteria; Oceanospirillales; Oceanospirillaceae;				15.7809								-3.22485
Tenericutes; Mollicutes; Mycoplasmatales; Mycoplasmataceae; Mycoplasma								14.0077								0.677227
unclassified (related to Spirochaetes)				14.8946								0.331078

## Sheet: S6
Supplementary Table S6. Multivariate GLM showing the effects of oyster origin, antibiotic treatment, site and their interactions on community composition on different taxonomic levels in july.																										Supplementary Table S4. Multivariate GLM showing the effects of oyster origin, antibiotic treatment, site and their interactions on community composition on different taxonomic levels in june.													Supplementary Table S4. Multivariate GLM showing the effects of oyster origin, antibiotic treatment, site and their interactions on community composition on different taxonomic levels in june.
Multivariate anova table			Phylum		Class		Order		Family		Genus
	Res.Df	Df.diff	Score	p	Score	p	Score	p	Score	p	Score	p
Origin	141	1	19.3845	0.594059	24.5636	0.881188	46.4988	0.732673	65.9674	0.683168	87.4733	0.386139
Treatment	140	1	32.7305	0.019802	46.6458	0.049505	58.3517	0.128713	75.1723	0.148515	89.7978	0.049505
Site	139	1	61.7002	0.00990099	70.0448	0.00990099	112.889	0.00990099	146.337	0.00990099	155.871	0.00990099
Origin x Treatment	138	1	27.1791	0.0891089	52.1072	0.029703	70.9392	0.049505	89.4269	0.0594059	102.392	0.0594059
Origin x Site	137	1	29.5432	0.00990099	38.8417	0.0990099	66.0677	0.019802	98.0113	0.039604	98.9711	0.039604
Treatment x Site	136	1	14.2194	0.623762	36.5832	0.178218	64.5696	0.0693069	85.7912	0.138614	105.804	0.0891089
Origin x Treatment x Time	135	1	31.4042	0.00990099	37.2767	0.168317	67.5634	0.00990099	83.9529	0.0594059	102.803	0.019802
		Significant univariate test scores									Coefficients
		Origin	Treatment	Site	Origin x Treatment	Origin x Site	Treatment x Site	Origin x Treatment x Site			Origin:Sylt-Texel	Ant-Con	Site: Sylt - Texel	origin(Sylt-Texel):(Ant-Con)	origin(Sylt-Texel):site(Sylt-Texel)	(Ant-Con):site(Sylt-Texel)	origin(Sylt-Texel):(Ant-Con): site (Sylt-Con)
Phylum
Cyanobacteria						23.4121									0.622875
Fibrobacteres						14.0264									-1.08094
Fusobacteria				11.3705									-0.516215
GN02						15.7079									-0.764915
Class
Actinobacteria; unclassified				12.777									-1.59365
Bacteroidetes; Bacteroidia				15.5944									0.435572
Cyanobacteria; Synechococcophycideae				22.6583									1.11487
Fibrobacteres; TG3				12.4254									-1.16223
Order
Actinobacteria; unclassified; unclassified				12.777									-1.59365
Bacteroidetes; Bacteroidia; Bacteroidales				21.9518									0.500156
Cyanobacteria; Synechococcophycideae; Synechococcales				21.0576									1.14443
Fibrobacteres; TG3; TG3-2				12.5172									-1.28279
Proteobacteria; Deltaproteobacteria; Bdellovibrionales				20.7403									-0.604247
Proteobacteria; Deltaproteobacteria; Desulfobacterales								11.806									0.368476
Proteobacteria; Gammaproteobacteria; HTCC2188				16.1666									-0.684807
Proteobacteria; Gammaproteobacteria; Legionellales				14.4816									-0.592393
Proteobacteria; Gammaproteobacteria; Oceanospirillales				17.1352									-0.487187
Proteobacteria; Gammaproteobacteria; Thiotrichales				17.6533									-0.776577
Proteobacteria; Gammaproteobacteria; Vibrionales						15.2443									-0.572986
Family
Bacteroidetes; Bacteroidia; Bacteroidales;				20.5052									0.59252
Cyanobacteria; Synechococcophycideae; Synechococcales; Synechococcaceae				21.0539									1.14423
Proteobacteria; Deltaproteobacteria; Bdellovibrionales; Bacteriovoracaceae				19.3136									-0.63284
Proteobacteria; Gammaproteobacteria; Alteromonadales; Colwelliaceae				19.6858									0.7336
Proteobacteria; Gammaproteobacteria; HTCC2188; HTCC2188				15.0834									-0.75328
Proteobacteria; Gammaproteobacteria; Oceanospirillales; Oceanospirillaceae				24.3484									-0.813785
Proteobacteria; Gammaproteobacteria; Thiotrichales; Piscirickettsiaceae				19.5859									-1.44643
Genus
Actinobacteria; Actinobacteria; Actinomycetales; Microbacteriaceae; CandidatusAquiluna				13.6747									-1.64325
Actinobacteria; unclassified; unclassified; unclassified; unclassified				12.777									-1.59365
Bacteroidetes; Bacteroidia; Bacteroidales; ;				20.5052									0.59252
Bacteroidetes; Flavobacteriia; Flavobacteriales; Flavobacteriaceae; Polaribacter				24.2254									-0.615718
Bacteroidetes; Flavobacteriia; Flavobacteriales; Flavobacteriaceae; Sediminicola				17.8972									-1.07924
Bacteroidetes; Sphingobacteriia; Sphingobacteriales; Ekhidnaceae;				13.866									-0.471629
Cyanobacteria; Synechococcophycideae; Synechococcales; Synechococcaceae; Prochlorococcus				21.0539									1.14423
Fibrobacteres; TG3; TG3-2; ;				12.5172									-1.28279
Proteobacteria; Alphaproteobacteria; BD7-3; ;				10.694									-0.54068
Proteobacteria; Alphaproteobacteria; Rhodobacterales; Rhodobacteraceae; Phaeobacter			12.8519									0.395769
Proteobacteria; Alphaproteobacteria; Rickettsiales; ;				14.5842									-0.961309
Proteobacteria; Deltaproteobacteria; Bdellovibrionales; Bacteriovoracaceae;				16.61									-0.746354
Proteobacteria; Deltaproteobacteria; Desulfobacterales; Desulfobulbaceae;								12.3635									0.409385
Proteobacteria; Gammaproteobacteria; Alteromonadales; Alteromonadaceae; Glaciecola				10.6708									-0.826858
Proteobacteria; Gammaproteobacteria; Alteromonadales; Ferrimonadaceae;				13.044									1.5534
Proteobacteria; Gammaproteobacteria; Alteromonadales; Psychromonadaceae; Psychromonas				12.7344									-0.893092
Proteobacteria; Gammaproteobacteria; HTCC2188; HTCC2188; HTCC				15.0834									-0.75328
Proteobacteria; Gammaproteobacteria; Oceanospirillales; Oceanospirillaceae;				20.8295									-1.34578
Proteobacteria; Gammaproteobacteria; Thiotrichales; Piscirickettsiaceae;				17.5147									-1.52644

## Sheet: S7
Supplementary Table S7. Multivariate GLM showing the effects of oyster origin, antibiotic treatment, site and their interactions on community composition on different taxonomic levels in august.
Multivariate anova table			Phylum		Class		Order		Family		Genus
	Res.Df	Df.diff	Score	p	Score	p	Score	p	Score	p	Score	p
Origin	84	1	18.1969	0.376238	27.0062	0.613861	48.2994	0.376238	58.3303	0.346535	67.7858	0.257426
Treatment	83	1	26.0548	0.0594059	37.2416	0.0891089	53.5995	0.0594059	57.3595	0.118812	57.5162	0.168317
Site	82	1	37.2426	0.00990099	60.4968	0.00990099	79.3755	0.00990099	93.5011	0.00990099	101.22	0.00990099
Origin x Treatment	81	1	16.9198	0.49505	46.1839	0.029703	60.8973	0.029703	66.4092	0.0693069	77.9174	0.0594059
Origin x Site	80	1	13.7109	0.425743	30.1575	0.267327	48.6802	0.0891089	60.3572	0.0594059	62.9303	0.425743
Treatment x Site	79	1	16.2578	0.445545	25.8139	0.623762	47.9217	0.19802	59.1602	0.435644	68.8574	0.70297
Origin x Treatment x Time	78	1	20.9183	0.0594059	31.56	0.039604	47.2081	0.019802	57.6749	0.019802	63.5906	0.0792079
		Significant univariate test scores									Coefficients
		Origin	Treatment	Site	Origin x Treatment	Origin x Site	Treatment x Site	Origin x Treatment x Site			Origin:Sylt-Texel	Ant-Con	Site: Sylt - Texel	origin(Sylt-Texel):(Ant-Con)	origin(Sylt-Texel):site(Sylt-Texel)	(Ant-Con):site(Sylt-Texel)	origin(Sylt-Texel):(Ant-Con): site (Sylt-Con)
Phylum
Cyanobacteria				8.9581									0.402716
GN02				11.6489									-0.741663
unclassified (related to Spirochaetes)				11.1306									-0.370957
Class
Cyanobacteria; Synechococcophycideae				14.3566									0.941249
Proteobacteria; unclassified					14.879			7.60139						0.806321			0.431433
Order
Proteobacteria; Deltaproteobacteria; Desulfobacterales				12.3962									-0.415836
Proteobacteria; Gammaproteobacteria; Thiotrichales				13.4956									-0.908539
Proteobacteria; unclassified; unclassified					14.879									0.806321
Family
Proteobacteria; Deltaproteobacteria; Desulfobacterales; Desulfobulbaceae				12.8686									-0.424255
Proteobacteria; Gammaproteobacteria; Oceanospirillaceae				16.15									-0.86692
Genus
Proteobacteria; Gammaproteobacteria; Oceanospirillales; Oceanospirillaceae;				13.2712									-3.36747

## Sheet: S8
Supplementary Table S8. Multivariate GLM showing the effects of oyster origin, antibiotic treatment, their interaction and distance on community composition on different taxonomic levels in july and august on Sylt. As no univariate tests were significant, only the multivariate anova tables are shown.
July Sylt			Phylum		Class		Order		Family		Genus
	Res.Df	Df.diff	Score	p	Score	p	Score	p	Score	p	Score	p
Origin	81	1	15.3983	0.29703	29.3961	0.0990099	40.8059	0.138614	51.2356	0.128713	66.1619	0.00990099
Treatment	80	1	26.4953	0.00990099	41.4501	0.00990099	46.564	0.00990099	56.0624	0.019802	67.6293	0.00990099
Distance	78	2	22.7558	0.415842	38.3837	0.594059	59.2041	0.435644	91.6376	0.188119	115.19	0.0594059
Origin x Treatment	77	1	16.9108	0.0990099	28.4443	0.207921	45.2979	0.455446	57.4211	0.386139	64.2753	0.267327
August Sylt			Phylum		Class		Order		Family		Genus
	Res.Df	Df.diff	Score	p	Score	p	Score	p	Score	p	Score	p
Origin	57	1	16.1677	0.257426	27.1047	0.237624	47.0713	0.0594059	57.616	0.029703	62.0865	0.00990099
Treatment	56	1	17.226	0.118812	28.3848	0.0990099	41.5326	0.049505	43.8096	0.108911	50.3341	0.039604
Distance	54	2	32.4543	0.049505	53.1634	0.049505	75.5973	0.029703	92.054	0.049505	88.6446	0.158416
Origin x Treatment	53	1	12.5859	0.50495	25.8392	0.336634	36.8171	0.445545	45.3009	0.168317	50.5068	0.108911
